# Supplementary material for: Comparative test-retest variability of outcome parameters derived from brain [18F]FDG PET studies in non-human primates
Source: PLoS One. 2020 Oct 5;15(10):e0240228. doi: 10.1371/journal.pone.0240228 (PMC7535063; doi:10.1371/journal.pone.0240228)
Supplement: S1 File — (XLSX) [file pone.0240228.s002.xlsx]

## Sheet: Mean-SUV
SUVmean
Primate	T	csf	ventricles	thalamus	hypothalamus	subpallium	pallidum	caudate_nucleus	putamen	pallium	dorsal_pallium	isocortex	white_matter	corpus_callosum	midbrain	medulla	pons	cerebellum	frontal	occipital
BB336F	T1	2.70173	3.05771	3.72994	3.16673	3.34394	3.44752	3.94548	4.1725	3.28926	3.47849	3.4339	3.24694	2.93619	3.58092	3.47086	3.24467	3.93169	4.24349	3.32445
BB336F	T2	1.78257	1.91662	2.44924	2.15059	2.2908	2.15907	2.75672	2.87175	2.11686	2.17435	2.36364	2.1307	1.97429	2.25019	1.76165	1.70645	2.33281	3.1001	2.13273
BZ664	T1	0.909649	1.05096	1.36357	1.2469	1.19773	1.22719	1.40333	1.50477	1.27527	1.23589	1.18265	1.13445	0.992907	1.35618	1.16419	1.11857	1.38691	1.39603	1.12794
BZ664	T2	0.707877	0.855222	1.07037	0.929655	0.97185	0.944307	1.15267	1.22346	0.996062	0.96809	0.916946	0.896708	0.822271	1.04884	0.763189	0.830646	0.943491	1.12022	0.823117
CG245	T1	1.26238	1.42002	1.82121	1.56547	1.69313	1.63309	2.00904	2.08344	1.55726	1.62286	1.65307	1.53109	1.36817	1.72848	1.51212	1.46306	1.83476	2.01422	1.50523
CG245	T2	1.56791	2.20953	2.53045	1.96348	2.05914	2.22982	2.61783	2.7	2.02744	2.34686	2.05414	2.241	2.07304	2.37021	1.62778	1.8125	2.23131	2.62512	2.30207
CH252	T1	1.55262	1.75855	2.07756	1.85812	1.89795	1.79156	2.2601	2.296	1.88643	1.93361	1.93654	1.83635	1.6322	2.00475	1.61197	1.67101	2.05045	2.23726	1.84669
CH252	T2	1.13043	1.26902	1.58636	1.46261	1.46045	1.46255	1.79601	1.81599	1.47911	1.50744	1.468	1.34795	1.2271	1.58528	1.44597	1.35698	1.66749	1.80186	1.33145
CB363	T1	1.07546	1.22591	1.47158	1.36468	1.35009	1.27001	1.6448	1.77442	1.38782	1.37014	1.37377	1.24751	1.13265	1.4236	1.26883	1.2666	1.43127	1.70806	1.39093
CB363	T2	1.22695	1.38293	1.75201	1.58789	1.6182	1.49388	1.87047	2.03557	1.62184	1.63321	1.57958	1.43492	1.34	1.71804	1.46022	1.47639	1.64496	1.9054	1.61929
CA717	T1	2.32313	2.78818	3.62073	3.26004	3.3418	3.16518	3.99536	4.00698	3.34031	3.19744	3.18084	2.97957	2.61894	3.42436	3.01485	2.93378	3.28209	4.09124	2.99338
CA717	T2	3.03389	3.9866	4.64363	3.83315	4.19994	4.21993	5.6077	5.40018	4.35996	4.2098	4.11824	3.94254	3.50026	4.18297	2.88602	3.04484	4.01601	5.89389	3.38374
Mean and SD
T1	Moyenne	1.63749	1.88355	2.34743	2.07699	2.13744	2.08909	2.54302	2.63969	2.12272	2.13974	2.12679	1.99599	1.78018	2.25305	2.00714	1.94961	2.31953	2.61505	2.03144
	sd	0.720591	0.842993	1.05995	0.904782	0.965801	0.970932	1.14429	1.15614	0.946273	0.962274	0.952745	0.902925	0.808782	0.996434	0.981309	0.907443	1.04802	1.23639	0.909374
T2	Moyenne	1.57494	1.93665	2.33868	1.9879	2.10006	2.08493	2.63357	2.67449	2.10021	2.13996	2.08342	1.99897	1.82283	2.19259	1.65747	1.70463	2.13934	2.7411	1.93207
	sd	0.805256	1.11346	1.25543	0.998781	1.12798	1.15086	1.57085	1.46422	1.17863	1.12769	1.11473	1.07799	0.947467	1.08616	0.693464	0.740891	1.04545	1.69057	0.891388
Absolute difference T1-T2
Primate		csf	ventricles	thalamus	hypothalamus	subpallium	pallidum	caudate_nucleus	putamen	pallium	dorsal_pallium	isocortex	white_matter	corpus_callosum	midbrain	medulla	pons	cerebellum	frontal	occipital
BB336F		0.919163	1.14109	1.2807	1.01614	1.05314	1.28845	1.18876	1.30074	1.17239	1.30413	1.07026	1.11624	0.961901	1.33073	1.70922	1.53822	1.59887	1.14339	1.19173
BZ664		0.201772	0.195734	0.293198	0.31724	0.225883	0.282885	0.250667	0.28131	0.279205	0.267797	0.265699	0.237745	0.170636	0.307338	0.400999	0.287923	0.443419	0.275812	0.304825
CG245		0.305526	0.789512	0.709243	0.398013	0.366007	0.596739	0.608794	0.616553	0.470179	0.724	0.401068	0.709911	0.704875	0.641728	0.115667	0.349438	0.396547	0.610907	0.796836
CH252		0.422187	0.489532	0.491201	0.395507	0.4375	0.329019	0.464085	0.480005	0.407318	0.426165	0.468539	0.488407	0.405102	0.419473	0.166002	0.314023	0.382965	0.435397	0.515236
CB363		0.151491	0.157017	0.280431	0.223215	0.268106	0.223877	0.225673	0.261147	0.234016	0.263071	0.205807	0.187408	0.207355	0.294436	0.191386	0.209787	0.213682	0.197342	0.228362
CA717		0.710765	1.19842	1.0229	0.573107	0.858139	1.05474	1.61235	1.3932	1.01966	1.01236	0.937401	0.96297	0.881322	0.75861	0.128824	0.111052	0.733911	1.80265	0.39036
Mean between T1 and T2
Primate		csf	ventricles	thalamus	hypothalamus	subpallium	pallidum	caudate_nucleus	putamen	pallium	dorsal_pallium	isocortex	white_matter	corpus_callosum	midbrain	medulla	pons	cerebellum	frontal	occipital
BB336F		2.24215	2.48716	3.08959	2.65866	2.81737	2.8033	3.3511	3.52212	2.70306	2.82642	2.89877	2.68882	2.45524	2.91556	2.61625	2.47556	3.13225	3.6718	2.72859
BZ664		0.808763	0.953089	1.21697	1.08828	1.08479	1.08575	1.278	1.36412	1.13566	1.10199	1.0498	1.01558	0.907589	1.20251	0.963688	0.974607	1.1652	1.25813	0.97553
CG245		1.41514	1.81477	2.17583	1.76448	1.87614	1.93146	2.31344	2.39172	1.79235	1.98486	1.8536	1.88605	1.7206	2.04934	1.56995	1.63778	2.03304	2.31967	1.90365
CH252		1.34152	1.51379	1.83196	1.66037	1.6792	1.62705	2.02806	2.056	1.68277	1.72052	1.70227	1.59215	1.42965	1.79501	1.52897	1.51399	1.85897	2.01956	1.58907
CB363		1.15121	1.30442	1.61179	1.47629	1.48415	1.38194	1.75764	1.90499	1.50483	1.50168	1.47667	1.34122	1.23632	1.57082	1.36452	1.37149	1.53811	1.80673	1.50511
CA717		2.67851	3.38739	4.13218	3.54659	3.77087	3.69256	4.80153	4.70358	3.85014	3.70362	3.64954	3.46105	3.0596	3.80367	2.95044	2.98931	3.64905	4.99256	3.18856
SD between T1 and T2
Primate		csf	ventricles	thalamus	hypothalamus	subpallium	pallidum	caudate_nucleus	putamen	pallium	dorsal_pallium	isocortex	white_matter	corpus_callosum	midbrain	medulla	pons	cerebellum	frontal	occipital
BB336F		0.649946	0.806871	0.905594	0.71852	0.744681	0.91107	0.840582	0.919764	0.829008	0.922161	0.756786	0.7893	0.680167	0.940967	1.2086	1.08769	1.13058	0.808498	0.842677
BZ664		0.142675	0.138405	0.207322	0.224323	0.159723	0.20003	0.177248	0.198916	0.197427	0.189361	0.187878	0.168111	0.120658	0.217321	0.283549	0.203592	0.313544	0.195029	0.215544
CG245		0.21604	0.558269	0.501511	0.281437	0.258806	0.421958	0.430483	0.435969	0.332467	0.511946	0.283598	0.501983	0.498422	0.45377	0.081789	0.24709	0.280401	0.431976	0.563448
CH252		0.298532	0.346151	0.347331	0.279666	0.309359	0.232651	0.328157	0.339415	0.288017	0.301344	0.331307	0.345356	0.28645	0.296612	0.117381	0.222047	0.270797	0.307872	0.364327
CB363		0.107121	0.111028	0.198295	0.157837	0.18958	0.158305	0.159575	0.184659	0.165474	0.186019	0.145528	0.132518	0.146622	0.208198	0.135331	0.148342	0.151096	0.139542	0.161476
CA717		0.502587	0.847412	0.723302	0.405248	0.606796	0.745817	1.1401	0.985141	0.721006	0.715847	0.662843	0.680923	0.623189	0.536418	0.091092	0.0785258	0.518954	1.27466	0.276026
Abs var %
Primate		csf	ventricles	thalamus	hypothalamus	subpallium	pallidum	caudate_nucleus	putamen	pallium	dorsal_pallium	isocortex	white_matter	corpus_callosum	midbrain	medulla	pons	cerebellum	frontal	occipital
BB336F		40.9947	45.8791	41.4522	38.22	37.3801	45.9619	35.4738	36.9306	43.3728	46.1408	36.9211	41.5142	39.1775	45.6424	65.3307	62.1363	51.0456	31.1398	43.6755
BZ664		24.9483	20.5368	24.0924	29.1507	20.8227	26.0544	19.614	20.6221	24.5851	24.3012	25.3096	23.4098	18.801	25.5582	41.6109	29.5424	38.0551	21.9224	31.2471
CG245		21.5898	43.5047	32.5964	22.557	19.5085	30.8958	26.3156	25.7786	26.2326	36.4761	21.6372	37.6402	40.9667	31.3139	7.36757	21.3361	19.5052	26.3359	41.8583
CH252		31.4707	32.3382	26.8128	23.8205	26.0541	20.2217	22.8832	23.3466	24.2053	24.7695	27.5243	30.6759	28.3358	23.3688	10.8571	20.7413	20.6009	21.559	32.4237
CB363		13.1594	12.0373	17.3987	15.1201	18.0647	16.2002	12.8396	13.7086	15.551	17.5185	13.9372	13.973	16.7719	18.7441	14.0259	15.2962	13.8925	10.9226	15.1724
CA717		26.5358	35.3789	24.7546	16.1594	22.7571	28.5641	33.5798	29.62	26.4836	27.3343	25.6855	27.8231	28.8051	19.9442	4.36626	3.71498	20.1124	36.1067	12.2425
Abs var (%)		csf	ventricles	thalamus	hypothalamus	subpallium	pallidum	caudate_nucleus	putamen	pallium	dorsal_pallium	isocortex	white_matter	corpus_callosum	midbrain	medulla	pons	cerebellum	frontal	occipital
Mean		26.4498	31.6125	27.8512	24.1713	24.0979	27.983	25.1177	25.0011	26.7384	29.4234	25.1692	29.1727	28.8097	27.4286	23.9264	25.4612	27.2019	24.6644	29.4366
sd		9.37315	13.157	8.26504	8.614	7.07434	10.3427	8.55953	7.92069	9.09105	10.2294	7.51761	9.92303	10.0059	9.98253	24.3009	19.8859	14.2585	8.73668	13.1784
SCEi
Primate		csf	ventricles	thalamus	hypothalamus	subpallium	pallidum	caudate_nucleus	putamen	pallium	dorsal_pallium	isocortex	white_matter	corpus_callosum	midbrain	medulla	pons	cerebellum	frontal	occipital
BB336F		0.42243	0.651041	0.8201	0.516271	0.55455	0.830049	0.706579	0.845965	0.687254	0.85038	0.572725	0.622995	0.462627	0.885419	1.46071	1.18306	1.2782	0.65367	0.710105
BZ664		0.020356	0.0191559	0.0429824	0.0503207	0.0255116	0.0400121	0.031417	0.0395675	0.0389776	0.0358575	0.035298	0.0282614	0.0145583	0.0472285	0.0804001	0.0414498	0.0983101	0.0380362	0.0464591
CG245		0.0466732	0.311664	0.251513	0.079207	0.0669805	0.178049	0.185315	0.190069	0.110534	0.262088	0.0804277	0.251987	0.248424	0.205908	0.00668944	0.0610534	0.0786249	0.186604	0.317474
CH252		0.0891211	0.119821	0.120639	0.078213	0.0957031	0.0541266	0.107687	0.115202	0.082954	0.0908082	0.109764	0.119271	0.0820538	0.0879789	0.0137783	0.0493051	0.0733309	0.0947853	0.132734
CB363		0.0114748	0.0123272	0.0393208	0.0249126	0.0359405	0.0250605	0.0254642	0.034099	0.0273818	0.0346032	0.0211783	0.0175609	0.0214981	0.0433462	0.0183144	0.0220053	0.02283	0.019472	0.0260746
CA717		0.252594	0.718108	0.523165	0.164226	0.368201	0.556243	1.29983	0.970504	0.51985	0.512437	0.439361	0.463656	0.388364	0.287745	0.00829776	0.0061663	0.269313	1.62477	0.0761903
Calculs intermédiares
		csf	ventricles	thalamus	hypothalamus	subpallium	pallidum	caudate_nucleus	putamen	pallium	dorsal_pallium	isocortex	white_matter	corpus_callosum	midbrain	medulla	pons	cerebellum	frontal	occipital
Nombre de macaques		6	6	6	6	6	6	6	6	6	6	6	6	6	6	6	6	6	6	6
Nombre de mesures		12	12	12	12	12	12	12	12	12	12	12	12	12	12	12	12	12	12	12
Nombre de répétitons		2	2	2	2	2	2	2	2	2	2	2	2	2	2	2	2	2	2	2
SCE résiduelle (SCEr)		0.842649	1.83212	1.79772	0.91315	1.14689	1.68354	2.35629	2.19541	1.46695	1.78617	1.25875	1.50373	1.21753	1.55763	1.58819	1.36304	1.82061	2.61734	1.30904
SCE totale (SCEt)		5.85018	9.76063	13.4983	9.10478	11.0297	11.336	18.9094	17.4066	11.4245	10.9882	10.7574	9.88674	7.76457	10.8741	7.58609	7.0419	11.054	21.9812	8.13729
SCE inter-séries (SCEB)		5.00753	7.92851	11.7005	8.19164	9.88285	9.65249	16.5531	15.2112	9.95755	9.20206	9.49864	8.38301	6.54704	9.31643	5.9979	5.67886	9.23343	19.3638	6.82826
Variance inter-séries S²b		0.430532	0.640175	1.02024	0.743068	0.892711	0.824954	1.45896	1.33816	0.873509	0.771358	0.844968	0.71299	0.553244	0.801841	0.467441	0.4543	0.771625	1.71827	0.573739
Variance de répétabilité S²r		0.140441	0.305353	0.29962	0.152192	0.191148	0.28059	0.392715	0.365901	0.244492	0.297696	0.209792	0.250622	0.202921	0.259604	0.264698	0.227173	0.303435	0.436223	0.218173
Variance inter-séries S²b		0.430532	0.640175	1.02024	0.743068	0.892711	0.824954	1.45896	1.33816	0.873509	0.771358	0.844968	0.71299	0.553244	0.801841	0.467441	0.4543	0.771625	1.71827	0.573739
Variance de fidélité intermédiaire (s²F)		0.570974	0.945528	1.31986	0.895259	1.08386	1.10554	1.85167	1.70407	1.118	1.06905	1.05476	0.963612	0.756165	1.06144	0.732139	0.681473	1.07506	2.1545	0.791912
Fidélité
		csf	ventricles	thalamus	hypothalamus	subpallium	pallidum	caudate_nucleus	putamen	pallium	dorsal_pallium	isocortex	white_matter	corpus_callosum	midbrain	medulla	pons	cerebellum	frontal	occipital
Moyenne		1.60622	1.9101	2.34306	2.03244	2.11875	2.08701	2.58829	2.65709	2.11147	2.13985	2.10511	1.99748	1.8015	2.22282	1.8323	1.82712	2.22944	2.67807	1.98175
Ecart-type de répétabilité (sr)		0.374755	0.552587	0.547376	0.390117	0.437205	0.529707	0.62667	0.604898	0.494461	0.545615	0.458031	0.500622	0.450468	0.509514	0.514489	0.476627	0.550849	0.660472	0.46709
Ecart-type d'inter-macaque (sB)		0.65615	0.800109	1.01007	0.862014	0.944834	0.90827	1.20787	1.15679	0.934617	0.87827	0.919221	0.844388	0.743804	0.895456	0.683697	0.674018	0.878422	1.31083	0.757456
Ecart-type de fidélité intermédiaire (sF)		0.755628	0.972383	1.14885	0.946181	1.04109	1.05145	1.36076	1.3054	1.05736	1.03395	1.02702	0.981638	0.869577	1.03026	0.855651	0.825514	1.03685	1.46782	0.889894
CV%	Ecart-type de répétabilité (sr)	23.3316	28.9297	23.3616	19.1945	20.635	25.3812	24.2117	22.7654	23.4179	25.4978	21.7581	25.0627	25.0051	22.922	28.0788	26.0862	24.708	24.6622	23.5695
	Ecart-type d'inter-macaque (sB)	40.8506	41.8883	43.1092	42.4127	44.5939	43.5202	46.6667	43.536	44.2639	41.0436	43.6662	42.2727	41.288	40.2847	37.3135	36.8896	39.4011	48.9467	38.2215
	Ecart-type de fidélité intermédiaire (sF)	47.044	50.9073	49.0323	46.5539	49.1367	50.3806	52.5737	49.1289	50.0768	48.3189	48.7868	49.1439	48.2696	46.3495	46.6981	45.1811	46.5073	54.8088	44.9044

## Sheet: SUVmean_pons
SUVmean normalized with PONS
Macaque	T	csf	ventricles	thalamus	hypothalamus	subpallium	pallidum	caudate_nucleus	putamen	pallium	dorsal_pallium	isocortex	white_matter	corpus_callosum	midbrain	medulla	pons	cerebellum	frontal	occipital
BB336F	T1	0.832669	0.942379	1.14956	0.975981	1.0306	1.06252	1.21599	1.28595	1.01374	1.07206	1.05832	1.0007	0.904929	1.10363	1.06971	1	1.21174	1.30784	1.02459
BB336F	T2	1.04461	1.12316	1.43529	1.26028	1.34244	1.26524	1.61547	1.68288	1.24051	1.2742	1.38512	1.24862	1.15696	1.31864	1.03235	1	1.36706	1.8167	1.24981
BZ664	T1	0.813226	0.939554	1.21903	1.11472	1.07077	1.09711	1.25458	1.34527	1.14009	1.10488	1.05728	1.0142	0.887659	1.21242	1.04078	1	1.2399	1.24805	1.00838
BZ664	T2	0.852201	1.02959	1.2886	1.1192	1.16999	1.13683	1.38767	1.47291	1.19914	1.16547	1.1039	1.07953	0.989918	1.26268	0.91879	1	1.13585	1.34861	0.990937
CG245	T1	0.862837	0.97058	1.2448	1.07	1.15726	1.11621	1.37318	1.42403	1.06439	1.10922	1.12987	1.0465	0.935141	1.18142	1.03353	1	1.25406	1.37672	1.02883
CG245	T2	0.865054	1.21905	1.39612	1.0833	1.13608	1.23025	1.44433	1.48966	1.11859	1.29482	1.13332	1.23642	1.14375	1.3077	0.898089	1	1.23107	1.44835	1.27011
CH252	T1	0.929152	1.05239	1.2433	1.11198	1.13581	1.07215	1.35254	1.37402	1.12892	1.15715	1.15891	1.09895	0.976775	1.19973	0.96467	1	1.22708	1.33887	1.10514
CH252	T2	0.833047	0.935179	1.16904	1.07784	1.07625	1.07779	1.32353	1.33826	1.09	1.11088	1.08181	0.993341	0.904281	1.16824	1.06558	1	1.22882	1.32784	0.981187
CB363	T1	0.849092	0.967875	1.16183	1.07744	1.06592	1.00269	1.2986	1.40093	1.09571	1.08175	1.08461	0.98493	0.894242	1.12396	1.00176	1	1.13001	1.34854	1.09816
CB363	T2	0.83105	0.936697	1.18669	1.07553	1.09605	1.01185	1.26693	1.37875	1.09852	1.10622	1.06989	0.971913	0.907623	1.16368	0.989048	1	1.11418	1.29058	1.0968
CA717	T1	0.791853	0.950369	1.23415	1.11121	1.13907	1.07887	1.36184	1.36581	1.13857	1.08987	1.08421	1.0156	0.892684	1.16722	1.02763	1	1.11872	1.39453	1.02031
CA717	T2	0.996406	1.3093	1.52508	1.2589	1.37936	1.38593	1.84171	1.77355	1.43192	1.3826	1.35253	1.29483	1.14957	1.37379	0.947842	1	1.31896	1.9357	1.11131
Mean and SD
T1	Moyenne	0.846472	0.970525	1.20878	1.07689	1.09991	1.07159	1.30945	1.366	1.0969	1.10249	1.09553	1.02681	0.915238	1.16473	1.02302	1	1.19692	1.33576	1.04757
	sd	0.0477276	0.0421117	0.042305	0.0530482	0.0508333	0.0387957	0.0640724	0.0479369	0.0501998	0.0301804	0.0407202	0.0407735	0.0346392	0.0428463	0.0360114	0	0.0580212	0.0524899	0.0425007
T2	Moyenne	0.903728	1.09216	1.33347	1.14584	1.20003	1.18465	1.47994	1.52267	1.19645	1.22237	1.18776	1.13744	1.04202	1.26579	0.975282	1	1.23266	1.52796	1.11669
	sd	0.0925908	0.152931	0.142551	0.0895172	0.12928	0.136127	0.213946	0.171405	0.129908	0.112044	0.142279	0.140317	0.122374	0.0850501	0.0655771	0	0.0989309	0.277315	0.123173
Abs Diff T1 et T2
Macaque		csf	ventricles	thalamus	hypothalamus	subpallium	pallidum	caudate_nucleus	putamen	pallium	dorsal_pallium	isocortex	white_matter	corpus_callosum	midbrain	medulla	pons	cerebellum	frontal	occipital
BB336F		0.21194	0.180784	0.285725	0.284294	0.311844	0.202725	0.399483	0.396929	0.226766	0.202137	0.326803	0.247916	0.252031	0.215008	0.037366	0	0.155319	0.508864	0.225216
BZ664		0.0389745	0.0900322	0.0695719	0.00447147	0.0992204	0.039725	0.133095	0.12764	0.0590539	0.0605844	0.0466112	0.0653301	0.102259	0.050256	0.121994	0	0.104044	0.100561	0.0174434
CG245		0.00221723	0.248472	0.151319	0.0133048	0.0211765	0.114037	0.0711472	0.0656233	0.0542027	0.185598	0.00344694	0.189917	0.208608	0.126288	0.135442	0	0.0229898	0.0716306	0.241284
CH252		0.0961049	0.117214	0.0742645	0.0341356	0.0595653	0.00564462	0.0290037	0.0357638	0.0389194	0.0462741	0.0770946	0.10561	0.0724936	0.0314906	0.100905	0	0.00174272	0.0110259	0.12395
CB363		0.018042	0.0311776	0.024854	0.00190746	0.0301347	0.00916172	0.0316688	0.0221822	0.002812	0.024475	0.0147184	0.0130164	0.0133807	0.0397217	0.0127135	0	0.0158357	0.0579545	0.00136684
CA717		0.204552	0.358929	0.290934	0.147694	0.24029	0.307055	0.479865	0.407747	0.293354	0.292734	0.268322	0.279222	0.25689	0.206575	0.0797889	0	0.200232	0.541173	0.0909905
Mean between T1 and T2
Macaque		csf	ventricles	thalamus	hypothalamus	subpallium	pallidum	caudate_nucleus	putamen	pallium	dorsal_pallium	isocortex	white_matter	corpus_callosum	midbrain	medulla	pons	cerebellum	frontal	occipital
BB336F		0.938639	1.03277	1.29242	1.11813	1.18652	1.16388	1.41573	1.48442	1.12713	1.17313	1.22172	1.12466	1.03094	1.21114	1.05103	1	1.2894	1.56227	1.1372
BZ664		0.832713	0.98457	1.25382	1.11696	1.12038	1.11697	1.32113	1.40909	1.16962	1.13517	1.08059	1.04687	0.938789	1.23755	0.979787	1	1.18788	1.29833	0.999658
CG245		0.863945	1.09482	1.32046	1.07665	1.14667	1.17323	1.40875	1.45685	1.09149	1.20202	1.1316	1.14146	1.03945	1.24456	0.96581	1	1.24257	1.41253	1.14947
CH252		0.881099	0.993786	1.20617	1.09491	1.10603	1.07497	1.33804	1.35614	1.10946	1.13401	1.12036	1.04615	0.940528	1.18398	1.01512	1	1.22795	1.33336	1.04316
CB363		0.840071	0.952286	1.17426	1.07648	1.08099	1.00727	1.28276	1.38984	1.09711	1.09399	1.07725	0.978421	0.900932	1.14382	0.995405	1	1.1221	1.31956	1.09748
CA717		0.894129	1.12983	1.37962	1.18505	1.25922	1.2324	1.60178	1.56968	1.28524	1.23624	1.21837	1.15522	1.02113	1.2705	0.987736	1	1.21884	1.66511	1.06581
SD between T1 and T2
Macaque		csf	ventricles	thalamus	hypothalamus	subpallium	pallidum	caudate_nucleus	putamen	pallium	dorsal_pallium	isocortex	white_matter	corpus_callosum	midbrain	medulla	pons	cerebellum	frontal	occipital
BB336F		0.149864	0.127833	0.202038	0.201026	0.220507	0.143348	0.282477	0.280671	0.160348	0.142932	0.231085	0.175303	0.178213	0.152034	0.0264218	0	0.109827	0.359821	0.159252
BZ664		0.0275591	0.0636624	0.0491947	0.00316181	0.0701594	0.0280898	0.0941126	0.0902549	0.0417574	0.0428396	0.0329591	0.0461954	0.0723082	0.0355364	0.0862626	0	0.0735705	0.0711075	0.0123343
CG245		0.00156782	0.175696	0.106998	0.00940791	0.014974	0.0806363	0.0503087	0.0464027	0.0383271	0.131238	0.00243736	0.134292	0.147508	0.0892994	0.0957718	0	0.0162562	0.0506505	0.170613
CH252		0.0679565	0.0828825	0.052513	0.0241375	0.0421191	0.00399135	0.0205087	0.0252888	0.0275201	0.0327207	0.0545141	0.0746778	0.0512607	0.0222672	0.0713505	0	0.00123229	0.0077965	0.0876457
CB363		0.0127576	0.0220459	0.0175745	0.00134878	0.0213084	0.00647831	0.0223932	0.0156852	0.00198839	0.0173064	0.0104075	0.00920395	0.00946156	0.0280875	0.00898983	0	0.0111975	0.04098	0.000966501
CA717		0.14464	0.253801	0.205722	0.104436	0.16991	0.217121	0.339316	0.288321	0.207433	0.206994	0.189732	0.19744	0.181648	0.146071	0.0564193	0	0.141586	0.382667	0.06434
Abs var %
Macaque		csf	ventricles	thalamus	hypothalamus	subpallium	pallidum	caudate_nucleus	putamen	pallium	dorsal_pallium	isocortex	white_matter	corpus_callosum	midbrain	medulla	pons	cerebellum	frontal	occipital
BB336F		22.5795	17.5047	22.1077	25.4259	26.2823	17.418	28.2174	26.7397	20.119	17.2305	26.7494	22.0437	24.4466	17.7526	3.55518	0	12.0459	32.5721	19.8045
BZ664		4.68042	9.14432	5.5488	0.400325	8.85593	3.55649	10.0744	9.05833	5.04901	5.33701	4.31349	6.24054	10.8927	4.06094	12.4511	0	8.75887	7.7454	1.74494
CG245		0.25664	22.6953	11.4596	1.23576	1.84678	9.71989	5.05038	4.50448	4.96595	15.4404	0.304609	16.6381	20.0692	10.1472	14.0236	0	1.85019	5.07108	20.9909
CH252		10.9074	11.7947	6.15706	3.11767	5.38551	0.525096	2.16763	2.63717	3.50797	4.08056	6.88124	10.0952	7.70775	2.65972	9.94016	0	0.141922	0.82693	11.8821
CB363		2.14767	3.27398	2.11657	0.177194	2.7877	0.909559	2.4688	1.59602	0.25631	2.23723	1.36629	1.33034	1.4852	3.47273	1.27722	0	1.41126	4.39195	0.124544
CA717		22.8772	31.7683	21.0881	12.4631	19.0824	24.9152	29.9583	25.9765	22.8248	23.6795	22.023	24.1705	25.1574	16.2593	8.07796	0	16.4281	32.5007	8.53722
Abs var (%)		csf	ventricles	thalamus	hypothalamus	subpallium	pallidum	caudate_nucleus	putamen	pallium	dorsal_pallium	isocortex	white_matter	corpus_callosum	midbrain	medulla	pons	cerebellum	frontal	occipital
Mean		10.5748	16.0302	11.413	7.13666	10.7068	9.50738	12.9895	11.752	9.45384	11.3342	10.273	13.4197	14.9598	9.05876	8.22087	0	6.77271	13.8514	10.514
sd		10.0777	10.2212	8.44302	10.0762	9.85597	9.89991	12.7996	11.6015	9.5081	8.66453	11.2717	9.04497	9.70356	6.71931	4.99051	0	6.66216	14.6407	8.79425
SCEi
Macaque		csf	ventricles	thalamus	hypothalamus	subpallium	pallidum	caudate_nucleus	putamen	pallium	dorsal_pallium	isocortex	white_matter	corpus_callosum	midbrain	medulla	pons	cerebellum	frontal	occipital
BB336F		0.0224594	0.0163414	0.0408194	0.0404116	0.0486234	0.0205488	0.0797932	0.0787764	0.0257115	0.0204297	0.0534002	0.0307312	0.0317599	0.0231143	0.000698109	0	0.0120621	0.129471	0.0253611
BZ664		0.000759504	0.0040529	0.00242012	9.99704e-06	0.00492235	0.000789038	0.00885718	0.00814594	0.00174368	0.00183523	0.0010863	0.00213401	0.00522848	0.00126283	0.00744124	0	0.00541262	0.00505628	0.000152136
CG245		2.45806e-06	0.0308691	0.0114487	8.85088e-05	0.000224221	0.00650222	0.00253096	0.00215321	0.00146897	0.0172233	5.9407e-06	0.0180343	0.0217586	0.00797438	0.00917224	0	0.000264265	0.00256547	0.0291089
CH252		0.00461808	0.00686951	0.00275761	0.000582621	0.00177401	1.59308e-05	0.000420608	0.000639524	0.000757358	0.00107065	0.00297179	0.00557677	0.00262766	0.000495829	0.00509089	0	1.51854e-06	6.07855e-05	0.00768177
CB363		0.000162757	0.000486022	0.000308862	1.81921e-06	0.000454049	4.19685e-05	0.000501457	0.000246025	3.95368e-06	0.000299512	0.000108316	8.47127e-05	8.95211e-05	0.000788905	8.0817e-05	0	0.000125384	0.00167936	9.34124e-07
CA717		0.0209208	0.0644152	0.0423214	0.0109068	0.0288695	0.0471414	0.115135	0.083129	0.0430284	0.0428467	0.0359984	0.0389824	0.0329962	0.0213367	0.00318314	0	0.0200465	0.146434	0.00413964
Calculs intermédiares
		csf	ventricles	thalamus	hypothalamus	subpallium	pallidum	caudate_nucleus	putamen	pallium	dorsal_pallium	isocortex	white_matter	corpus_callosum	midbrain	medulla	pons	cerebellum	frontal	occipital
Nombre de macaques		6	6	6	6	6	6	6	6	6	6	6	6	6	6	6	6	6	6	6
Nombre de mesures		12	12	12	12	12	12	12	12	12	12	12	12	12	12	12	12	12	12	12
Nombre de répétitons		2	2	2	2	2	2	2	2	2	2	2	2	2	2	2	2	2	2	2
SCE résiduelle (SCEr)		0.048923	0.123034	0.100076	0.0520014	0.0848675	0.0750393	0.207238	0.17309	0.0727138	0.083705	0.0935709	0.0955434	0.0944603	0.054973	0.0256664	0	0.0379123	0.285267	0.0664445
SCE totale (SCEt)		0.0640898	0.170193	0.157195	0.068401	0.126561	0.138525	0.336587	0.23202	0.126708	0.110434	0.135026	0.143471	0.129095	0.0759859	0.0348213	0	0.0696004	0.509126	0.0992224
SCE inter-séries (SCEB)		0.0151668	0.0471592	0.0571186	0.0163997	0.0416934	0.0634855	0.129349	0.0589304	0.0539939	0.0267287	0.0414549	0.0479277	0.0346348	0.0210129	0.00915486	0	0.0316881	0.223859	0.032778
Variance inter-séries S²b		-0.00256023	-0.00553693	-0.00262782	-0.00269348	-0.00290296	9.52682e-05	-0.00433499	-0.00853113	-0.000660096	-0.00430255	-0.00365208	-0.00316918	-0.00440821	-0.00247979	-0.00122338	0	9.44955e-06	-0.0013864	-0.00225924
Variance de répétabilité S²r		0.00815383	0.0205057	0.0166793	0.00866689	0.0141446	0.0125066	0.0345397	0.0288483	0.012119	0.0139508	0.0155952	0.0159239	0.0157434	0.00916216	0.00427774	0	0.00631872	0.0475445	0.0110741
Variance inter-séries S²b		0	0	0	0	0	9.52682e-05	0	0	0	0	0	0	0	0	0	0	9.44955e-06	0	0
Variance de fidélité intermédiaire (s²F)		0.00815383	0.0205057	0.0166793	0.00866689	0.0141446	0.0126018	0.0345397	0.0288483	0.012119	0.0139508	0.0155952	0.0159239	0.0157434	0.00916216	0.00427774	0	0.00632817	0.0475445	0.0110741
Fidélité
		csf	ventricles	thalamus	hypothalamus	subpallium	pallidum	caudate_nucleus	putamen	pallium	dorsal_pallium	isocortex	white_matter	corpus_callosum	midbrain	medulla	pons	cerebellum	frontal	occipital
Moyenne		0.8751	1.03134	1.27112	1.11136	1.14997	1.12812	1.3947	1.44434	1.14667	1.16243	1.14165	1.08213	0.978628	1.21526	0.999148	1	1.21479	1.43186	1.08213
Ecart-type de répétabilité (sr)		0.0902985	0.143198	0.129149	0.0930961	0.118931	0.111833	0.185849	0.169848	0.110086	0.118114	0.124881	0.12619	0.125473	0.0957192	0.0654044	0	0.0794904	0.218047	0.105233
Ecart-type d'inter-macaque (sB)		#NUM!	#NUM!	#NUM!	#NUM!	#NUM!	0.00976054	#NUM!	#NUM!	#NUM!	#NUM!	#NUM!	#NUM!	#NUM!	#NUM!	#NUM!	0	0.00307401	#NUM!	#NUM!
Ecart-type de fidélité intermédiaire (sF)		0.0902985	0.143198	0.129149	0.0930961	0.118931	0.112258	0.185849	0.169848	0.110086	0.118114	0.124881	0.12619	0.125473	0.0957192	0.0654044	0	0.0795498	0.218047	0.105233
CV%	Ecart-type de répétabilité (sr)	10.3187	13.8846	10.1602	8.37675	10.3421	9.91318	13.3254	11.7596	9.60048	10.1609	10.9386	11.6613	12.8213	7.87645	6.54602	0	6.54357	15.2282	9.72467
	Ecart-type d'inter-macaque (sB)	#NUM!	#NUM!	#NUM!	#NUM!	#NUM!	0.865203	#NUM!	#NUM!	#NUM!	#NUM!	#NUM!	#NUM!	#NUM!	#NUM!	#NUM!	0	0.25305	#NUM!	#NUM!
	Ecart-type de fidélité intermédiaire (sF)	10.3187	13.8846	10.1602	8.37675	10.3421	9.95087	13.3254	11.7596	9.60048	10.1609	10.9386	11.6613	12.8213	7.87645	6.54602	0	6.54846	15.2282	9.72467
														19	3.8

## Sheet: SUVmean_cerb
SUVmean normalized by cerebellum
Macaque	T	csf	ventricles	thalamus	hypothalamus	subpallium	pallidum	caudate_nucleus	putamen	pallium	dorsal_pallium	isocortex	white_matter	corpus_callosum	midbrain	medulla	pons	cerebellum	frontal	occipital
BB336F	T1	0.687169	0.777709	0.948688	0.805439	0.850511	0.876856	1.00351	1.06125	0.836602	0.884731	0.873391	0.825838	0.746802	0.910785	0.882792	0.825261	1	1.07931	0.845554
BB336F	T2	0.76413	0.821592	1.04991	0.921889	0.981993	0.925524	1.18172	1.23103	0.90743	0.932075	1.01322	0.91336	0.846314	0.964583	0.75516	0.731498	1	1.32891	0.914231
BZ664	T1	0.655882	0.757768	0.983172	0.899046	0.863598	0.884839	1.01184	1.08498	0.919502	0.891108	0.852719	0.817972	0.715913	0.977839	0.839411	0.806518	1	1.00658	0.813277
BZ664	T2	0.750274	0.906443	1.13448	0.985335	1.03006	1.00086	1.2217	1.29674	1.05572	1.02607	0.971865	0.950415	0.87152	1.11165	0.808899	0.880396	1	1.18731	0.872416
CG245	T1	0.688034	0.77395	0.992612	0.853227	0.922808	0.89008	1.09499	1.13554	0.848752	0.884507	0.900971	0.834489	0.74569	0.942072	0.824147	0.79741	1	1.09781	0.820396
CG245	T2	0.702684	0.990237	1.13407	0.879968	0.922839	0.999334	1.17323	1.21005	0.908631	1.05179	0.920597	1.00434	0.929068	1.06225	0.729519	0.812301	1	1.17649	1.03171
CH252	T1	0.757208	0.857643	1.01322	0.906201	0.925626	0.873741	1.10224	1.11975	0.920006	0.943016	0.944446	0.895586	0.796019	0.977712	0.786154	0.814946	1	1.09111	0.900626
CH252	T2	0.677925	0.761039	0.951351	0.877137	0.87584	0.877096	1.07708	1.08906	0.887029	0.904021	0.880368	0.808371	0.735895	0.950698	0.867154	0.81379	1	1.08059	0.79848
CB363	T1	0.7514	0.856516	1.02816	0.953471	0.943281	0.887325	1.14919	1.23975	0.96964	0.957289	0.959822	0.871609	0.791356	0.994641	0.886505	0.884946	1	1.19338	0.971814
CB363	T2	0.745887	0.840707	1.06508	0.965311	0.983735	0.90816	1.1371	1.23746	0.985945	0.992861	0.960254	0.872315	0.814612	1.04443	0.887694	0.897523	1	1.15833	0.984399
CA717	T1	0.707819	0.849512	1.10318	0.993281	1.01819	0.96438	1.21732	1.22086	1.01774	0.974207	0.96915	0.907825	0.797948	1.04335	0.918575	0.893876	1	1.24653	0.912035
CA717	T2	0.75545	0.992678	1.15628	0.954468	1.0458	1.05078	1.39634	1.34467	1.08565	1.04826	1.02546	0.981706	0.871579	1.04158	0.718631	0.758176	1	1.4676	0.842565
Mean and SD
T1	Moyenne	0.707919	0.812183	1.01151	0.901777	0.920669	0.896203	1.09651	1.14369	0.918706	0.922476	0.91675	0.858886	0.765621	0.974399	0.856264	0.837159	1	1.11912	0.877284
	sd	0.0396331	0.0469824	0.052516	0.067395	0.0603825	0.0339775	0.0815146	0.0722015	0.0693374	0.0403985	0.04816	0.0381185	0.0342157	0.0453389	0.0484392	0.0416034	0	0.0863005	0.0616899
T2	Moyenne	0.732725	0.88545	1.08186	0.930685	0.973377	0.960293	1.19786	1.23483	0.971733	0.992512	0.961959	0.921752	0.844831	1.0292	0.794509	0.815614	1	1.23321	0.9073
	sd	0.0343202	0.0943151	0.0766395	0.0453173	0.0643536	0.0666426	0.108729	0.0869259	0.0842897	0.0620168	0.0550058	0.072948	0.0652779	0.0610145	0.0716902	0.0652606	0	0.14023	0.088
Abs Diff T1 et T2
Macaque		csf	ventricles	thalamus	hypothalamus	subpallium	pallidum	caudate_nucleus	putamen	pallium	dorsal_pallium	isocortex	white_matter	corpus_callosum	midbrain	medulla	pons	cerebellum	frontal	occipital
BB336F		0.0769607	0.043883	0.101221	0.11645	0.131482	0.0486685	0.178206	0.169778	0.0708278	0.0473432	0.139825	0.0875218	0.0995117	0.0537987	0.127632	0.0937628	0	0.249607	0.0686766
BZ664		0.0943919	0.148676	0.15131	0.0862895	0.166459	0.116025	0.209861	0.211758	0.136217	0.134964	0.119146	0.132443	0.155606	0.133816	0.0305125	0.0738773	0	0.180736	0.0591393
CG245		0.0146498	0.216287	0.141453	0.0267412	3.14246e-05	0.109254	0.0782414	0.0745116	0.0598791	0.167279	0.0196253	0.169854	0.183378	0.120177	0.0946288	0.0148913	0	0.0786868	0.211316
CH252		0.0792831	0.0966035	0.0618727	0.0290644	0.0497864	0.00335438	0.0251662	0.0306923	0.0329769	0.0389948	0.0640782	0.0872147	0.0601235	0.0270133	0.0810004	0.00115577	0	0.0105202	0.102146
CB363		0.00551353	0.0158091	0.0369202	0.0118396	0.0404533	0.0208343	0.0120902	0.00228862	0.0163052	0.0355727	0.000431735	0.000705607	0.0232569	0.0497878	0.0011891	0.0125776	0	0.0350541	0.0125855
CA717		0.0476317	0.143166	0.0531048	0.0388129	0.0276088	0.086398	0.179019	0.123804	0.0679102	0.0740484	0.0563076	0.0738812	0.07363	0.00177131	0.199944	0.1357	0	0.221066	0.0694703
Mean between T1 and T2
Macaque		csf	ventricles	thalamus	hypothalamus	subpallium	pallidum	caudate_nucleus	putamen	pallium	dorsal_pallium	isocortex	white_matter	corpus_callosum	midbrain	medulla	pons	cerebellum	frontal	occipital
BB336F		0.725649	0.79965	0.999299	0.863664	0.916252	0.90119	1.09261	1.14614	0.872016	0.908403	0.943303	0.869599	0.796558	0.937684	0.818976	0.77838	1	1.20411	0.879892
BZ664		0.703078	0.832106	1.05883	0.942191	0.946828	0.942851	1.11677	1.19086	0.987611	0.95859	0.912292	0.884193	0.793716	1.04475	0.824155	0.843457	1	1.09695	0.842847
CG245		0.695359	0.882094	1.06334	0.866597	0.922823	0.944707	1.13411	1.17279	0.878691	0.968146	0.910784	0.919416	0.837379	1.00216	0.776833	0.804855	1	1.13715	0.926054
CH252		0.717567	0.809341	0.982287	0.891669	0.900733	0.875419	1.08966	1.10441	0.903517	0.923518	0.912407	0.851978	0.765957	0.964205	0.826654	0.814368	1	1.08585	0.849553
CB363		0.748644	0.848612	1.04662	0.959391	0.963508	0.897743	1.14314	1.2386	0.977793	0.975075	0.960038	0.871962	0.802984	1.01953	0.887099	0.891234	1	1.17586	0.978106
CA717		0.731635	0.921095	1.12973	0.973874	1.032	1.00758	1.30683	1.28276	1.05169	1.01123	0.997303	0.944765	0.834763	1.04246	0.818603	0.826026	1	1.35707	0.8773
SD T1 et T2
Macaque		csf	ventricles	thalamus	hypothalamus	subpallium	pallidum	caudate_nucleus	putamen	pallium	dorsal_pallium	isocortex	white_matter	corpus_callosum	midbrain	medulla	pons	cerebellum	frontal	occipital
BB336F		0.0544194	0.0310299	0.0715743	0.0823426	0.0929717	0.0344138	0.126011	0.120051	0.0500828	0.0334767	0.0988711	0.0618873	0.0703654	0.0380414	0.0902497	0.0663003	0	0.176499	0.0485617
BZ664		0.0667451	0.10513	0.106992	0.0610159	0.117704	0.0820422	0.148394	0.149736	0.0963203	0.0954339	0.0842486	0.0936512	0.11003	0.0946219	0.0215756	0.0522391	0	0.1278	0.0418178
CG245		0.010359	0.152938	0.100022	0.0189089	2.22206e-05	0.0772544	0.055325	0.0526877	0.0423409	0.118284	0.0138771	0.120105	0.129668	0.084978	0.0669127	0.0105298	0	0.0556399	0.149423
CH252		0.0560616	0.068309	0.0437506	0.0205517	0.0352043	0.00237191	0.0177952	0.0217027	0.0233182	0.0275735	0.0453102	0.0616701	0.0425137	0.0191013	0.0572759	0.00081725	0	0.00743891	0.0722284
CB363		0.00389866	0.0111787	0.0261065	0.00837185	0.0286048	0.0147321	0.00854908	0.0016183	0.0115295	0.0251537	0.000305283	0.00049894	0.0164451	0.0352053	0.000840821	0.00889373	0	0.024787	0.0088993
CA717		0.0336807	0.101234	0.0375507	0.0274449	0.0195224	0.0610926	0.126585	0.0875424	0.0480198	0.0523601	0.0398155	0.0522419	0.0520643	0.00125251	0.141382	0.0959547	0	0.156317	0.0491229
Abs var %
Macaque		csf	ventricles	thalamus	hypothalamus	subpallium	pallidum	caudate_nucleus	putamen	pallium	dorsal_pallium	isocortex	white_matter	corpus_callosum	midbrain	medulla	pons	cerebellum	frontal	occipital
BB336F		10.6058	5.48777	10.1292	13.4833	14.35	5.40047	16.3101	14.8131	8.12231	5.2117	14.8229	10.0646	12.4927	5.7374	15.5844	12.0459	0	20.7296	7.80511
BZ664		13.4255	17.8674	14.2903	9.15839	17.5807	12.3058	18.7918	17.7819	13.7926	14.0794	13.06	14.9789	19.6048	12.8084	3.70228	8.75887	0	16.4763	7.01661
CG245		2.1068	24.5197	13.3027	3.08577	0.00340527	11.5649	6.89895	6.35334	6.81457	17.2783	2.15476	18.4741	21.899	11.9918	12.1814	1.85019	0	6.91964	22.8189
CH252		11.0489	11.9361	6.29884	3.25955	5.52732	0.383175	2.30954	2.77907	3.64984	4.22242	7.02299	10.2367	7.84946	2.80162	9.79859	0.141922	0	0.968849	12.0235
CB363		0.73647	1.86293	3.52757	1.23407	4.19855	2.32074	1.05763	0.184774	1.66755	3.6482	0.0449706	0.0809218	2.89631	4.88339	0.134044	1.41126	0	2.98115	1.28672
CA717		6.51031	15.543	4.70066	3.98542	2.67528	8.57482	13.6987	9.65132	6.45724	7.32259	5.64598	7.82006	8.82046	0.169916	24.425	16.4281	0	16.29	7.91865
Abs var (%)		csf	ventricles	thalamus	hypothalamus	subpallium	pallidum	caudate_nucleus	putamen	pallium	dorsal_pallium	isocortex	white_matter	corpus_callosum	midbrain	medulla	pons	cerebellum	frontal	occipital
Mean		7.40563	12.8695	8.70822	5.70108	7.38921	6.75831	9.84446	8.59392	6.75069	8.62711	7.12527	10.2759	12.2605	6.39876	10.9709	6.77271	0	10.7276	9.81159
sd		5.15965	8.29893	4.53857	4.65218	6.9676	4.8858	7.47495	6.83757	4.17166	5.69435	5.85679	6.31417	7.29209	5.03661	8.66496	6.66216	0	8.1703	7.24124
SCEi
Macaque		csf	ventricles	thalamus	hypothalamus	subpallium	pallidum	caudate_nucleus	putamen	pallium	dorsal_pallium	isocortex	white_matter	corpus_callosum	midbrain	medulla	pons	cerebellum	frontal	occipital
BB336F		0.00296147	0.000962857	0.00512288	0.0067803	0.00864374	0.00118431	0.0158788	0.0144123	0.00250829	0.00112069	0.0097755	0.00383004	0.00495129	0.00144715	0.00814502	0.00439573	0	0.0311517	0.00235824
BZ664		0.00445491	0.0110522	0.0114473	0.00372294	0.0138543	0.00673092	0.0220209	0.0224207	0.0092776	0.00910763	0.00709783	0.00877054	0.0121067	0.0089533	0.000465508	0.00272893	0	0.0163328	0.00174873
CG245		0.000107309	0.0233901	0.0100045	0.000357545	4.93753e-10	0.00596824	0.00306086	0.00277599	0.00179275	0.0139912	0.000192575	0.0144252	0.0168137	0.00722126	0.00447731	0.000110876	0	0.0030958	0.0223271
CH252		0.00314291	0.00466612	0.00191412	0.00042237	0.00123934	5.62594e-06	0.000316668	0.000471007	0.00054374	0.000760298	0.00205301	0.00380321	0.00180742	0.00036486	0.00328053	6.67897e-07	0	5.53373e-05	0.00521694
CB363		1.51995e-05	0.000124963	0.00068155	7.00879e-05	0.000818236	0.000217034	7.30867e-05	2.61889e-06	0.00013293	0.000632708	9.31975e-08	2.48941e-07	0.000270442	0.00123941	7.0698e-07	7.90984e-05	0	0.000614395	7.91975e-05
CA717		0.00113439	0.0102483	0.00141006	0.000753222	0.000381123	0.00373231	0.0160239	0.00766367	0.0023059	0.00274158	0.00158527	0.00272922	0.00271069	1.56877e-06	0.0199888	0.0092073	0	0.0244352	0.00241306
Calculs intermédiares
		csf	ventricles	thalamus	hypothalamus	subpallium	pallidum	caudate_nucleus	putamen	pallium	dorsal_pallium	isocortex	white_matter	corpus_callosum	midbrain	medulla	pons	cerebellum	frontal	occipital
Nombre de macaques		6	6	6	6	6	6	6	6	6	6	6	6	6	6	6	6	6	6	6
Nombre de mesures		12	12	12	12	12	12	12	12	12	12	12	12	12	12	12	12	12	12	12
Nombre de répétitons		2	2	2	2	2	2	2	2	2	2	2	2	2	2	2	2	2	2	2
SCE résiduelle (SCEr)		0.0118162	0.0504445	0.0305804	0.0121065	0.0249368	0.0178384	0.0573741	0.0477464	0.0165612	0.0283541	0.0207043	0.0335584	0.0386603	0.0192275	0.0363579	0.0165226	0	0.0756853	0.0341433
SCE totale (SCEt)		0.0155893	0.0716174	0.0580076	0.0354856	0.0472715	0.0403008	0.123146	0.0887682	0.0679977	0.0421055	0.0328568	0.0457282	0.0459822	0.0379008	0.0488701	0.0313416	0	0.174608	0.0604512
SCE inter-séries (SCEB)		0.00377313	0.0211729	0.0274273	0.0233791	0.0223348	0.0224623	0.0657717	0.0410218	0.0514365	0.0137515	0.0121525	0.0121698	0.00732198	0.0186732	0.0125123	0.014819	0	0.0989229	0.026308
Variance inter-séries S²b		-0.000607369	-0.00208642	0.000194362	0.00132904	0.000155414	0.000759695	0.00179599	0.000123319	0.00376355	-0.000987692	-0.000510102	-0.00157956	-0.00248949	0.000265025	-0.0017786	0.000105016	0	0.00358518	-0.000214478
Variance de répétabilité S²r		0.00196936	0.00840742	0.00509673	0.00201774	0.00415613	0.00297307	0.00956236	0.00795773	0.0027602	0.00472568	0.00345071	0.00559307	0.00644338	0.00320459	0.00605964	0.00275377	0	0.0126142	0.00569055
Variance inter-séries S²b		0	0	0.000194362	0.00132904	0.000155414	0.000759695	0.00179599	0.000123319	0.00376355	0	0	0	0	0.000265025	0	0.000105016	0	0.00358518	0
Variance de fidélité intermédiaire (s²F)		0.00196936	0.00840742	0.00529109	0.00334678	0.00431154	0.00373277	0.0113583	0.00808104	0.00652375	0.00472568	0.00345071	0.00559307	0.00644338	0.00346962	0.00605964	0.00285878	0	0.0161994	0.00569055
Fidélité
		csf	ventricles	thalamus	hypothalamus	subpallium	pallidum	caudate_nucleus	putamen	pallium	dorsal_pallium	isocortex	white_matter	corpus_callosum	midbrain	medulla	pons	cerebellum	frontal	occipital
Moyenne		0.720322	0.848816	1.04668	0.916231	0.947023	0.928248	1.14719	1.18926	0.94522	0.957494	0.939355	0.890319	0.805226	1.0018	0.825387	0.826387	1	1.17616	0.892292
Ecart-type de répétabilité (sr)		0.0443775	0.091692	0.0713914	0.0449193	0.064468	0.0545259	0.0977873	0.0892061	0.0525376	0.0687436	0.0587428	0.0747868	0.0802706	0.0566091	0.0778437	0.0524763	0	0.112313	0.0754357
Ecart-type d'inter-macaque (sB)		#NUM!	#NUM!	0.0139414	0.0364559	0.0124665	0.0275626	0.0423792	0.0111049	0.0613478	#NUM!	#NUM!	#NUM!	#NUM!	0.0162796	#NUM!	0.0102477	0	0.0598764	#NUM!
Ecart-type de fidélité intermédiaire (sF)		0.0443775	0.091692	0.0727399	0.0578514	0.0656623	0.0610964	0.106576	0.0898946	0.0807697	0.0687436	0.0587428	0.0747868	0.0802706	0.0589035	0.0778437	0.0534676	0	0.127277	0.0754357
CV%	Ecart-type de répétabilité (sr)	6.16079	10.8023	6.82072	4.90262	6.80744	5.87407	8.52409	7.50097	5.55824	7.17953	6.25352	8.4	9.9687	5.65075	9.43118	6.35009	0	9.54911	8.45415
	Ecart-type d'inter-macaque (sB)	#NUM!	#NUM!	1.33196	3.9789	1.31639	2.96931	3.69418	0.933765	6.49032	#NUM!	#NUM!	#NUM!	#NUM!	1.62504	#NUM!	1.24007	0	5.09083	#NUM!
	Ecart-type de fidélité intermédiaire (sF)	6.16079	10.8023	6.94956	6.31406	6.93355	6.5819	9.29016	7.55886	8.54507	7.17953	6.25352	8.4	9.9687	5.87977	9.43118	6.47004	0	10.8214	8.45415

## Sheet: SUVmean x GLY post
SUVmean * GLYpost
Macaque	T	csf	ventricles	thalamus	hypothalamus	subpallium	pallidum	caudate_nucleus	putamen	pallium	dorsal_pallium	isocortex	white_matter	corpus_callosum	midbrain	medulla	pons	cerebellum	frontal	occipital
BB336F	T1	11.0231	12.4754	15.2182	12.9203	13.6433	14.0659	16.0976	17.0238	13.4202	14.1922	14.0103	13.2475	11.9797	14.6102	14.1611	13.2382	16.0413	17.3134	13.5638
BB336F	T2	4.67034	5.02154	6.41701	5.63456	6.00191	5.65677	7.2226	7.52399	5.54618	5.69681	6.19274	5.58242	5.17264	5.8955	4.61551	4.47089	6.11197	8.12227	5.58775
BZ664	T1	3.09281	3.57325	4.63614	4.23945	4.07229	4.17245	4.77133	5.11623	4.33591	4.20201	4.02099	3.85714	3.37589	4.611	3.95824	3.80313	4.71549	4.74651	3.835
BZ664	T2	2.61914	3.16432	3.96038	3.43972	3.59585	3.49393	4.26486	4.52681	3.68543	3.58193	3.3927	3.31782	3.0424	3.8807	2.8238	3.07339	3.49092	4.14482	3.04553
CG245	T1	4.00174	4.50145	5.77323	4.96254	5.36723	5.17688	6.36865	6.60452	4.93651	5.14447	5.24023	4.85356	4.33708	5.47928	4.79341	4.63789	5.8162	6.38506	4.77159
CG245	T2	5.33088	7.51239	8.60354	6.67584	7.00108	7.5814	8.90063	9.17999	6.89329	7.97933	6.98407	7.61941	7.04834	8.0587	5.53446	6.16248	7.58646	8.92542	7.82704
CH252	T1	5.12364	5.80323	6.85596	6.1318	6.26324	5.91216	7.45832	7.5768	6.22521	6.3809	6.39058	6.05997	5.38625	6.61567	5.3195	5.51432	6.76649	7.38295	6.09408
CH252	T2	4.93998	5.54563	6.93241	6.39162	6.38217	6.39132	7.84858	7.9359	6.4637	6.58752	6.41517	5.89053	5.36241	6.92766	6.31888	5.93002	7.28691	7.87413	5.81846
CB363	T1	4.51693	5.14882	6.18062	5.73165	5.67039	5.33402	6.90817	7.45256	5.82884	5.7546	5.76983	5.23955	4.75711	5.97913	5.32909	5.31972	6.01135	7.17384	5.84191
CB363	T2	5.64397	6.36146	8.05923	7.30431	7.44372	6.87186	8.60418	9.3636	7.46045	7.51278	7.26605	6.60063	6.16401	7.90298	6.717	6.79138	7.5668	8.76484	7.44875
CA717	T1	8.59557	10.3163	13.3967	12.0622	12.3647	11.7112	14.7828	14.8258	12.3591	11.8305	11.7691	11.0244	9.69009	12.6701	11.1549	10.855	12.1437	15.1376	11.0755
CA717	T2	11.2254	14.7504	17.1814	14.1826	15.5398	15.6137	20.7485	19.9807	16.1319	15.5763	15.2375	14.5874	12.951	15.477	10.6783	11.2659	14.8592	21.8074	12.5199
Mean and SD
T1	Moyenne	6.05896	6.96974	8.6768	7.67464	7.89685	7.72876	9.39781	9.76662	7.85096	7.91745	7.86684	7.38035	6.58768	8.32756	7.45271	7.22805	8.58243	9.6899	7.53031
	sd	3.07765	3.57259	4.45805	3.7968	4.04066	4.10398	4.78383	4.89974	3.97294	4.07965	4.03079	3.81645	3.43143	4.21189	4.1726	3.85473	4.49067	5.19244	3.87687
T2	Moyenne	5.73829	7.05929	8.52567	7.27145	7.66075	7.6015	9.59823	9.75183	7.69682	7.82244	7.58137	7.26637	6.62346	8.02376	6.11466	6.28234	7.81705	9.93981	7.04123
	sd	2.89103	4.03634	4.53812	3.64022	4.08586	4.16767	5.70882	5.30412	4.33794	4.1053	3.99764	3.85966	3.37485	3.96137	2.6323	2.78611	3.78449	6.07291	3.17403
Abs Diff T1 et T2
Macaque		csf	ventricles	thalamus	hypothalamus	subpallium	pallidum	caudate_nucleus	putamen	pallium	dorsal_pallium	isocortex	white_matter	corpus_callosum	midbrain	medulla	pons	cerebellum	frontal	occipital
BB336F		6.35274	7.4539	8.80116	7.28572	7.64138	8.40911	8.87496	9.49979	7.87399	8.49542	7.81757	7.66507	6.80702	8.71465	9.54561	8.76735	9.92931	9.19118	7.97602
BZ664		0.473663	0.40893	0.67576	0.799721	0.476447	0.678518	0.506468	0.589413	0.650477	0.620081	0.628293	0.539322	0.333481	0.7303	1.13444	0.729744	1.22458	0.601696	0.789469
CG245		1.32914	3.01094	2.83031	1.7133	1.63384	2.40452	2.53198	2.57547	1.95678	2.83486	1.74384	2.76585	2.71125	2.57943	0.741055	1.52459	1.77026	2.54035	3.05545
CH252		0.183657	0.257601	0.0764481	0.259822	0.118932	0.479162	0.390254	0.359098	0.238496	0.206619	0.0245831	0.169439	0.0238449	0.311984	0.999379	0.415698	0.520427	0.491181	0.275621
CB363		1.12704	1.21264	1.87861	1.57266	1.77333	1.53784	1.69602	1.91105	1.6316	1.75818	1.49622	1.36108	1.40689	1.92385	1.38791	1.47166	1.55545	1.591	1.60684
CA717		2.62983	4.43416	3.78474	2.1205	3.17512	3.90255	5.96568	5.15484	3.77273	3.74573	3.46839	3.56299	3.26089	2.80686	0.476647	0.410893	2.71547	6.6698	1.44433
Mean between T1 and T2
Macaque		csf	ventricles	thalamus	hypothalamus	subpallium	pallidum	caudate_nucleus	putamen	pallium	dorsal_pallium	isocortex	white_matter	corpus_callosum	midbrain	medulla	pons	cerebellum	frontal	occipital
BB336F		7.8467	8.74849	10.8176	9.27741	9.8226	9.86133	11.6601	12.2739	9.48317	9.94452	10.1015	9.41496	8.57615	10.2528	9.38831	8.85457	11.0766	12.7179	9.57576
BZ664		2.85598	3.36878	4.29826	3.83959	3.83407	3.83319	4.5181	4.82152	4.01067	3.89197	3.70685	3.58748	3.20914	4.24585	3.39102	3.43826	4.10321	4.44567	3.44027
CG245		4.66631	6.00692	7.18839	5.81919	6.18416	6.37914	7.63464	7.89226	5.9149	6.5619	6.11215	6.23648	5.69271	6.76899	5.16393	5.40019	6.70133	7.65524	6.29931
CH252		5.03181	5.67443	6.89419	6.26171	6.3227	6.15174	7.65345	7.75635	6.34445	6.48421	6.40288	5.97525	5.37433	6.77167	5.81919	5.72217	7.0267	7.62854	5.95627
CB363		5.08045	5.75514	7.11993	6.51798	6.55706	6.10294	7.75618	8.40808	6.64464	6.63369	6.51794	5.92009	5.46056	6.94106	6.02304	6.05555	6.78907	7.96934	6.64533
CA717		9.91049	12.5333	15.2891	13.1224	13.9522	13.6625	17.7657	17.4033	14.2455	13.7034	13.5033	12.8059	11.3205	14.0736	10.9166	11.0605	13.5015	18.4725	11.7977
SD between T1 and T2
Macaque		csf	ventricles	thalamus	hypothalamus	subpallium	pallidum	caudate_nucleus	putamen	pallium	dorsal_pallium	isocortex	white_matter	corpus_callosum	midbrain	medulla	pons	cerebellum	frontal	occipital
BB336F		4.49206	5.27071	6.22336	5.15178	5.40327	5.94614	6.27555	6.71736	5.56775	6.00717	5.52785	5.42003	4.81329	6.16219	6.74976	6.19945	7.02108	6.49914	5.6399
BZ664		0.33493	0.289157	0.477834	0.565488	0.336899	0.479785	0.358127	0.416778	0.459956	0.438464	0.44427	0.381358	0.235807	0.5164	0.80217	0.516007	0.865906	0.425463	0.558239
CG245		0.939842	2.12906	2.00133	1.21149	1.1553	1.70025	1.79038	1.82114	1.38365	2.00455	1.23308	1.95575	1.91714	1.82393	0.524005	1.07805	1.25176	1.7963	2.16053
CH252		0.129865	0.182151	0.0540569	0.183722	0.0840974	0.338819	0.275952	0.253921	0.168642	0.146102	0.0173829	0.119812	0.0168609	0.220606	0.706668	0.293943	0.367998	0.347318	0.194894
CB363		0.796941	0.857468	1.32838	1.11204	1.25393	1.08742	1.19926	1.35131	1.15372	1.24322	1.05799	0.96243	0.994823	1.36036	0.9814	1.04062	1.09987	1.12501	1.13621
CA717		1.85957	3.13543	2.67622	1.49942	2.24515	2.75952	4.21837	3.64502	2.66772	2.64863	2.45252	2.51941	2.3058	1.98475	0.33704	0.290545	1.92013	4.71626	1.0213
Abs var %
Macaque		csf	ventricles	thalamus	hypothalamus	subpallium	pallidum	caudate_nucleus	putamen	pallium	dorsal_pallium	isocortex	white_matter	corpus_callosum	midbrain	medulla	pons	cerebellum	frontal	occipital
BB336F		80.9606	85.2021	81.3597	78.5318	77.7939	85.2736	76.114	77.3984	83.0311	85.4281	77.39	81.4138	79.3715	84.9975	101.675	99.015	89.6421	72.2699	83.2939
BZ664		16.585	12.1388	15.7217	20.8283	12.4267	17.7011	11.2098	12.2246	16.2187	15.9323	16.9495	15.0335	10.3916	17.2003	33.4542	21.2242	29.8444	13.5344	22.9479
CG245		28.4837	50.1246	39.3733	29.4423	26.4198	37.6935	33.1643	32.6329	33.0822	43.2018	28.5307	44.3495	47.6267	38.1065	14.3506	28.2322	26.4165	33.1845	48.5045
CH252		3.64993	4.53968	1.10888	4.14937	1.88103	7.78905	5.09907	4.62974	3.75912	3.1865	0.383938	2.83568	0.443681	4.6072	17.1739	7.26469	7.40642	6.43873	4.62742
CB363		22.1839	21.0706	26.3853	24.1281	27.0446	25.1983	21.8667	22.7287	24.5551	26.5039	22.9554	22.9909	25.7646	27.7169	23.0433	24.3027	22.911	19.964	24.1799
CA717		26.5358	35.3789	24.7546	16.1594	22.7571	28.5641	33.5798	29.62	26.4836	27.3343	25.6855	27.8231	28.8051	19.9442	4.36626	3.71498	20.1124	36.1067	12.2425
Abs var (%)		csf	ventricles	thalamus	hypothalamus	subpallium	pallidum	caudate_nucleus	putamen	pallium	dorsal_pallium	isocortex	white_matter	corpus_callosum	midbrain	medulla	pons	cerebellum	frontal	occipital
Mean		29.7332	34.7425	31.4506	28.8732	28.0538	33.7033	30.1723	29.8724	31.1883	33.5978	28.6492	32.4077	32.0672	32.0954	32.3439	30.6256	32.7221	30.2497	32.6327
sd		26.6317	29.642	27.5398	25.7932	26.2108	27.2095	25.2525	25.5581	27.3271	28.6534	25.8947	27.6777	28.2844	28.2101	35.3022	34.8744	28.9277	23.498	28.9267
SCEi
Macaque		csf	ventricles	thalamus	hypothalamus	subpallium	pallidum	caudate_nucleus	putamen	pallium	dorsal_pallium	isocortex	white_matter	corpus_callosum	midbrain	medulla	pons	cerebellum	frontal	occipital
BB336F		20.1786	27.7803	38.7302	26.5409	29.1953	35.3566	39.3825	45.123	30.9998	36.086	30.5572	29.3767	23.1678	37.9726	45.5593	38.4332	49.2956	42.2389	31.8085
BZ664		0.112178	0.0836118	0.228326	0.319777	0.113501	0.230193	0.128255	0.173704	0.21156	0.19225	0.197376	0.145434	0.0556048	0.266669	0.643477	0.266263	0.749794	0.181019	0.311631
CG245		0.883303	4.53289	4.00531	1.4677	1.33472	2.89086	3.20546	3.31653	1.91449	4.01821	1.52048	3.82496	3.67544	3.32672	0.274581	1.16219	1.5669	3.2267	4.66788
CH252		0.016865	0.0331791	0.00292215	0.0337537	0.00707238	0.114798	0.0761493	0.0644758	0.0284401	0.0213457	0.000302164	0.0143548	0.000284289	0.048667	0.499379	0.0864024	0.135422	0.12063	0.0379835
CB363		0.635114	0.735251	1.7646	1.23663	1.57234	1.18247	1.43824	1.82605	1.33106	1.5456	1.11934	0.926272	0.989673	1.85059	0.963146	1.08289	1.20971	1.26564	1.29096
CA717		3.45801	9.8309	7.16213	2.24825	5.04068	7.61496	17.7947	13.2862	7.11674	7.01526	6.01485	6.34745	5.31671	3.93923	0.113596	0.0844167	3.68689	22.2431	1.04305
Calculs intermédiares
		csf	ventricles	thalamus	hypothalamus	subpallium	pallidum	caudate_nucleus	putamen	pallium	dorsal_pallium	isocortex	white_matter	corpus_callosum	midbrain	medulla	pons	cerebellum	frontal	occipital
Nombre de macaques		6	6	6	6	6	6	6	6	6	6	6	6	6	6	6	6	6	6	6
Nombre de mesures		12	12	12	12	12	12	12	12	12	12	12	12	12	12	12	12	12	12	12
Nombre de répétitons		2	2	2	2	2	2	2	2	2	2	2	2	2	2	2	2	2	2	2
SCE résiduelle (SCEr)		25.2841	42.9962	51.8935	31.847	37.2637	47.3899	62.0252	63.7899	41.6021	48.8787	39.4095	40.6351	33.2055	47.4045	48.0535	41.1154	56.6444	69.276	39.16
SCE totale (SCEt)		89.4584	145.301	202.412	138.822	165.273	171.109	277.499	260.707	173.081	167.512	161.386	147.35	115.826	167.439	127.069	115.79	174.2	319.396	126.24
SCE inter-séries (SCEB)		64.1743	102.305	150.519	106.975	128.01	123.719	215.473	196.917	131.479	118.634	121.977	106.715	82.6202	120.035	79.0156	74.6747	117.556	250.12	87.0803
Variance inter-séries S²b		4.31042	6.6475	10.7274	8.04363	9.69566	8.42275	16.3786	14.3758	9.68107	7.79013	8.91357	7.28526	5.49489	8.05313	3.8971	4.04119	7.03519	19.239	5.4447
Variance de répétabilité S²r		4.21402	7.16603	8.64892	5.30783	6.21061	7.89832	10.3375	10.6317	6.93369	8.14645	6.56825	6.77252	5.53425	7.90074	8.00891	6.85256	9.44073	11.546	6.52666
Variance inter-séries S²b		4.31042	6.6475	10.7274	8.04363	9.69566	8.42275	16.3786	14.3758	9.68107	7.79013	8.91357	7.28526	5.49489	8.05313	3.8971	4.04119	7.03519	19.239	5.4447
Variance de fidélité intermédiaire (s²F)		8.52443	13.8135	19.3763	13.3515	15.9063	16.3211	26.7161	25.0075	16.6148	15.9366	15.4818	14.0578	11.0291	15.9539	11.906	10.8937	16.4759	30.785	11.9714
Fidélité
		csf	ventricles	thalamus	hypothalamus	subpallium	pallidum	caudate_nucleus	putamen	pallium	dorsal_pallium	isocortex	white_matter	corpus_callosum	midbrain	medulla	pons	cerebellum	frontal	occipital
Moyenne		5.89862	7.01452	8.60124	7.47305	7.7788	7.66513	9.49802	9.75922	7.77389	7.86995	7.72411	7.32336	6.60557	8.17566	6.78369	6.7552	8.19974	9.81485	7.28577
Ecart-type de répétabilité (sr)		2.05281	2.67694	2.9409	2.30387	2.49211	2.81039	3.2152	3.26062	2.63319	2.8542	2.56286	2.60241	2.3525	2.81083	2.83	2.61774	3.07258	3.39794	2.55473
Ecart-type d'inter-macaque (sB)		2.07615	2.57827	3.27527	2.83613	3.11379	2.9022	4.04705	3.79155	3.11144	2.79108	2.98556	2.69912	2.34412	2.8378	1.97411	2.01027	2.65239	4.38623	2.33339
Ecart-type de fidélité intermédiaire (sF)		2.91966	3.71666	4.40186	3.65396	3.98827	4.03993	5.16876	5.00075	4.07612	3.99207	3.93469	3.74937	3.32102	3.99423	3.45051	3.30057	4.05905	5.54842	3.45997
CV%	Ecart-type de répétabilité (sr)	34.8015	38.1629	34.1916	30.8291	32.0372	36.6646	33.8513	33.4107	33.8722	36.2671	33.18	35.5357	35.6139	34.3804	41.7178	38.7515	37.4717	34.6204	35.0647
	Ecart-type d'inter-macaque (sB)	35.1973	36.7563	38.0791	37.9515	40.0291	37.8623	42.6094	38.8509	40.0243	35.4651	38.6525	36.8563	35.487	34.7104	29.1008	29.7589	32.3473	44.6897	32.0267
	Ecart-type de fidélité intermédiaire (sF)	49.4974	52.9852	51.177	48.8953	51.271	52.7053	54.4194	51.2413	52.4335	50.7254	50.9405	51.1974	50.276	48.8551	50.8648	48.8597	49.5023	56.5308	47.4894

## Sheet: SUVmean x GLY pre
SUVmean* Gly PRE
Macaque	T	csf	ventricles	thalamus	hypothalamus	subpallium	pallidum	caudate_nucleus	putamen	pallium	dorsal_pallium	isocortex	white_matter	corpus_callosum	midbrain	medulla	pons	cerebellum	frontal	occipital
BB336F	T1	14.1841	16.053	19.5822	16.6254	17.5557	18.0995	20.7138	21.9056	17.2686	18.2621	18.028	17.0464	15.415	18.7998	18.222	17.0345	20.6414	22.2783	17.4534
BB336F	T2	10.1607	10.9247	13.9607	12.2584	13.0576	12.3067	15.7133	16.369	12.0661	12.3938	13.4728	12.145	11.2535	12.8261	10.0414	9.72675	13.297	17.6706	12.1565
BZ664	T1	3.72956	4.30892	5.59064	5.11227	4.91071	5.03149	5.75367	6.16957	5.22859	5.06713	4.84885	4.65126	4.07092	5.56032	4.77317	4.58613	5.68633	5.72374	4.62456
BZ664	T2	4.0349	4.87476	6.10113	5.29904	5.53955	5.38255	6.5702	6.97374	5.67756	5.51811	5.22659	5.11124	4.68695	5.97837	4.35018	4.73468	5.3779	6.38526	4.69177
CG245	T1	5.87007	6.60307	8.46862	7.27943	7.87307	7.59385	9.34203	9.68802	7.24125	7.5463	7.68677	7.11957	6.36197	8.03743	7.03134	6.80322	8.53165	9.3661	6.99933
CG245	T2	11.6809	16.461	18.8519	14.6279	15.3406	16.6122	19.5029	20.115	15.1044	17.4841	15.3033	16.6955	15.4441	17.658	12.127	13.5031	16.6233	19.5572	17.1504
CH252	T1	8.30651	9.40827	11.115	9.94094	10.154	9.58487	12.0915	12.2836	10.0924	10.3448	10.3605	9.8245	8.73225	10.7254	8.62404	8.93988	10.9699	11.9693	9.87979
CH252	T2	5.2565	5.90096	7.37659	6.80115	6.79109	6.80084	8.35146	8.44437	6.87785	7.00961	6.82621	6.26796	5.70599	7.37154	6.72375	6.30997	7.75381	8.37865	6.19126
CB363	T1	5.26975	6.00695	7.21072	6.68692	6.61546	6.22303	8.05953	8.69465	6.80032	6.7137	6.73146	6.1128	5.54997	6.97566	6.21727	6.20634	7.01324	8.36948	6.81556
CB363	T2	4.78511	5.39341	6.83283	6.19279	6.31098	5.82614	7.29485	7.93871	6.32516	6.36953	6.16034	5.59618	5.22601	6.70035	5.69485	5.75791	6.41533	7.43106	6.31524
CA717	T1	8.59557	10.3163	13.3967	12.0622	12.3647	11.7112	14.7828	14.8258	12.3591	11.8305	11.7691	11.0244	9.69009	12.6701	11.1549	10.855	12.1437	15.1376	11.0755
CA717	T2	11.8322	15.5477	18.1102	14.9493	16.3798	16.4577	21.87	21.0607	17.0039	16.4182	16.0611	15.3759	13.651	16.3136	11.2555	11.8749	15.6624	22.9862	13.1966
Mean and SD
T1	Moyenne	7.65926	8.78274	10.894	9.61785	9.91227	9.70732	11.7906	12.2612	9.83171	9.96075	9.90411	9.29649	8.30337	10.4615	9.33713	9.07085	10.831	12.1408	9.47469
	sd	3.69385	4.19691	5.08668	4.23185	4.57247	4.75246	5.38569	5.58644	4.44638	4.75133	4.69514	4.46719	4.04836	4.82751	4.87102	4.47393	5.37244	5.91405	4.54111
T2	Moyenne	7.95837	9.85043	11.8722	10.0214	10.5699	10.5644	13.2171	13.4836	10.5092	10.8656	10.5084	10.1986	9.32793	11.1413	8.36544	8.65121	10.855	13.7348	9.95031
	sd	3.64629	5.24468	5.84638	4.42351	4.90764	5.24995	6.68646	6.45339	4.89404	5.30379	4.9593	5.20222	4.71779	5.15069	3.20187	3.58556	4.93304	7.17522	4.94457
Abs Diff T1 et T2
Macaque		csf	ventricles	thalamus	hypothalamus	subpallium	pallidum	caudate_nucleus	putamen	pallium	dorsal_pallium	isocortex	white_matter	corpus_callosum	midbrain	medulla	pons	cerebellum	frontal	occipital
BB336F		4.02345	5.12824	5.62153	4.36697	4.49811	5.79277	5.00048	5.53661	5.20248	5.86823	4.55521	4.90144	4.16155	5.97374	8.18065	7.30775	7.34433	4.60775	5.29683
BZ664		0.305336	0.565844	0.510487	0.186763	0.62884	0.351061	0.816531	0.804172	0.448961	0.450978	0.377748	0.459976	0.616027	0.418051	0.422994	0.14855	0.308431	0.661523	0.0672057
CG245		5.81084	9.8579	10.3832	7.34851	7.46753	9.01834	10.1608	10.427	7.86316	9.93781	7.61655	9.57589	9.08218	9.62062	5.09564	6.69987	8.09161	10.1911	10.1511
CH252		3.05	3.50731	3.73838	3.13979	3.36294	2.78403	3.74006	3.83922	3.21453	3.33519	3.53429	3.55654	3.02626	3.35388	1.90029	2.62991	3.2161	3.59068	3.68853
CB363		0.484643	0.613542	0.377894	0.494138	0.304479	0.396884	0.764677	0.755944	0.475157	0.344165	0.57112	0.51662	0.323961	0.275303	0.522424	0.448431	0.597913	0.938423	0.50032
CA717		3.23661	5.23148	4.71347	2.88713	4.0151	4.74654	7.08722	6.23488	4.64472	4.58769	4.29203	4.3515	3.96094	3.64345	0.100558	1.01986	3.51867	7.84857	2.12108
Mean between T1 and T2
Macaque		csf	ventricles	thalamus	hypothalamus	subpallium	pallidum	caudate_nucleus	putamen	pallium	dorsal_pallium	isocortex	white_matter	corpus_callosum	midbrain	medulla	pons	cerebellum	frontal	occipital
BB336F		12.1724	13.4888	16.7714	14.4419	15.3066	15.2031	18.2135	19.1373	14.6674	15.3279	15.7504	14.5957	13.3342	15.813	14.1317	13.3806	16.9692	19.9745	14.805
BZ664		3.88223	4.59184	5.84589	5.20565	5.22513	5.20702	6.16193	6.57165	5.45308	5.29262	5.03772	4.88125	4.37893	5.76934	4.56167	4.66041	5.53212	6.0545	4.65817
CG245		8.77549	11.532	13.6602	10.9537	11.6068	12.103	14.4224	14.9015	11.1728	12.5152	11.495	11.9075	10.9031	12.8477	9.57916	10.1532	12.5775	14.4616	12.0749
CH252		6.78151	7.65461	9.24578	8.37105	8.47256	8.19285	10.2215	10.364	8.48512	8.6772	8.59335	8.04623	7.21912	9.04847	7.67389	7.62493	9.36186	10.174	8.03553
CB363		5.02743	5.70018	7.02178	6.43985	6.46322	6.02458	7.67719	8.31668	6.56274	6.54161	6.4459	5.85449	5.38799	6.838	5.95606	5.98212	6.71428	7.90027	6.5654
CA717		10.2139	12.932	15.7534	13.5057	14.3722	14.0845	18.3264	17.9433	14.6815	14.1244	13.9151	13.2001	11.6706	14.4919	11.2052	11.3649	13.9031	19.0619	12.1361
SD between T1 and T2
Macaque		csf	ventricles	thalamus	hypothalamus	subpallium	pallidum	caudate_nucleus	putamen	pallium	dorsal_pallium	isocortex	white_matter	corpus_callosum	midbrain	medulla	pons	cerebellum	frontal	occipital
BB336F		2.84501	3.62621	3.97502	3.08791	3.18065	4.09611	3.53587	3.91497	3.67871	4.14947	3.22102	3.46584	2.94266	4.22407	5.78459	5.16736	5.19322	3.25817	3.74542
BZ664		0.215905	0.400112	0.360969	0.132061	0.444657	0.248237	0.577375	0.568635	0.317464	0.318889	0.267108	0.325252	0.435597	0.295607	0.299102	0.105041	0.218093	0.467768	0.0475216
CG245		4.10888	6.97059	7.34206	5.19618	5.28034	6.37693	7.18479	7.37298	5.56009	7.02709	5.38571	6.77118	6.42207	6.8028	3.60316	4.73753	5.72164	7.20617	7.1779
CH252		2.15668	2.48004	2.64343	2.22017	2.37796	1.96861	2.64462	2.71474	2.27301	2.35834	2.49912	2.51485	2.13989	2.37155	1.34371	1.85963	2.27413	2.53899	2.60818
CB363		0.342694	0.43384	0.267212	0.349408	0.215299	0.28064	0.540708	0.534533	0.335987	0.243361	0.403843	0.365305	0.229075	0.194669	0.36941	0.317088	0.422788	0.663565	0.353779
CA717		2.28863	3.69922	3.33292	2.04151	2.83911	3.35631	5.01142	4.40872	3.28431	3.24399	3.03493	3.07697	2.80081	2.57631	0.071105	0.72115	2.48808	5.54978	1.49983
Abs var %
Macaque		csf	ventricles	thalamus	hypothalamus	subpallium	pallidum	caudate_nucleus	putamen	pallium	dorsal_pallium	isocortex	white_matter	corpus_callosum	midbrain	medulla	pons	cerebellum	frontal	occipital
BB336F		33.0539	38.0183	33.5185	30.2383	29.3867	38.1025	27.4548	28.931	35.4698	38.2846	28.9213	33.5814	31.2095	37.7775	57.8886	54.6144	43.2804	23.0682	35.7774
BZ664		7.86497	12.3228	8.73242	3.5877	12.0349	6.74207	13.2512	12.237	8.23318	8.52087	7.4984	9.42334	14.068	7.24608	9.27277	3.18749	5.57527	10.9261	1.44275
CG245		66.2167	85.4829	76.0107	67.0871	64.3373	74.5132	70.4515	69.9726	70.3775	79.4059	66.2594	80.4189	83.2994	74.8818	53.1951	65.9881	64.3343	70.4696	84.0678
CH252		44.9753	45.8196	40.4333	37.5078	39.6921	33.9812	36.5902	37.0439	37.8843	38.4363	41.1281	44.2013	41.9201	37.0657	24.763	34.4909	34.3532	35.2927	45.9028
CB363		9.63998	10.7636	5.38175	7.67312	4.71094	6.58775	9.96037	9.08949	7.24022	5.26116	8.86021	8.82432	6.01265	4.02608	8.77131	7.49618	8.90509	11.8784	7.62055
CA717		31.6884	40.4538	29.9203	21.3771	27.9366	33.7006	38.6721	34.7477	31.6366	32.4807	30.8444	32.9655	33.9396	25.1414	0.897418	8.97375	25.3086	41.1742	17.4775
Abs var (%)		csf	ventricles	thalamus	hypothalamus	subpallium	pallidum	caudate_nucleus	putamen	pallium	dorsal_pallium	isocortex	white_matter	corpus_callosum	midbrain	medulla	pons	cerebellum	frontal	occipital
Mean		32.2399	38.8102	32.3328	27.9118	29.6831	32.2712	32.73	32.0036	31.8069	33.7316	30.5853	34.9025	35.0749	31.0231	25.798	29.1251	30.2928	32.1349	32.0481
sd		22.0112	27.2727	25.5497	23.1351	21.1627	25.0389	21.9035	21.908	23.2263	26.7459	21.8706	26.4309	27.1094	25.8244	24.3496	26.7732	22.0781	22.3767	30.5208
SCEi
Macaque		csf	ventricles	thalamus	hypothalamus	subpallium	pallidum	caudate_nucleus	putamen	pallium	dorsal_pallium	isocortex	white_matter	corpus_callosum	midbrain	medulla	pons	cerebellum	frontal	occipital
BB336F		8.09406	13.1494	15.8008	9.53521	10.1165	16.7781	12.5024	15.327	13.5329	17.2181	10.375	12.0121	8.65926	17.8428	33.4615	26.7016	26.9696	10.6157	14.0282
BZ664		0.0466151	0.16009	0.130299	0.0174402	0.19772	0.0616217	0.333362	0.323346	0.100783	0.10169	0.0713469	0.105789	0.189744	0.0873833	0.0894618	0.0110335	0.0475647	0.218807	0.00225831
CG245		16.8829	48.5891	53.9059	27.0003	27.882	40.6653	51.6212	54.3608	30.9146	49.38	29.0059	45.8489	41.243	46.2781	12.9828	22.4441	32.7371	51.9289	51.5223
CH252		4.65126	6.15062	6.98773	4.92915	5.65468	3.87542	6.99403	7.36981	5.16659	5.56175	6.24559	6.32449	4.57913	5.62424	1.80555	3.45821	5.17165	6.44648	6.80262
CB363		0.117439	0.188217	0.071402	0.122086	0.0463536	0.0787586	0.292365	0.285725	0.112887	0.0592247	0.163089	0.133448	0.0524753	0.0378959	0.136463	0.100545	0.17875	0.440319	0.12516
CA717		5.23782	13.6842	11.1084	4.16775	8.06052	11.2648	25.1143	19.4369	10.7867	10.5235	9.21078	9.46777	7.84454	6.63737	0.00505592	0.520058	6.19053	30.8001	2.24949
Calculs intermédiares
		csf	ventricles	thalamus	hypothalamus	subpallium	pallidum	caudate_nucleus	putamen	pallium	dorsal_pallium	isocortex	white_matter	corpus_callosum	midbrain	medulla	pons	cerebellum	frontal	occipital
Nombre de macaques		6	6	6	6	6	6	6	6	6	6	6	6	6	6	6	6	6	6	6
Nombre de mesures		12	12	12	12	12	12	12	12	12	12	12	12	12	12	12	12	12	12	12
Nombre de répétitons		2	2	2	2	2	2	2	2	2	2	2	2	2	2	2	2	2	2	2
SCE résiduelle (SCEr)		35.0301	81.9217	88.0045	45.7719	51.9578	72.724	96.8577	97.1036	60.6145	82.8443	55.0717	73.8924	62.5681	76.5078	48.4808	53.2356	71.2952	100.45	74.73
SCE totale (SCEt)		134.968	229.023	303.143	187.869	226.26	252.943	374.677	368.756	219.987	255.982	234.29	237.536	196.383	250.559	172.727	164.89	265.992	439.922	226.031
SCE inter-séries (SCEB)		99.938	147.102	215.139	142.097	174.302	180.219	277.82	271.652	159.372	173.138	179.218	163.643	133.815	174.051	124.246	111.654	194.696	339.472	151.301
Variance inter-séries S²b		7.07462	7.88337	14.1802	10.3954	13.1004	11.9616	19.7105	19.0732	10.886	10.4101	13.3325	10.2066	8.16751	11.0295	8.38453	6.72913	13.5284	25.5763	8.90258
Variance de répétabilité S²r		5.83835	13.6536	14.6674	7.62865	8.65963	12.1207	16.1429	16.1839	10.1024	13.8074	9.17861	12.3154	10.428	12.7513	8.08013	8.8726	11.8825	16.7417	12.455
Variance inter-séries S²b		7.07462	7.88337	14.1802	10.3954	13.1004	11.9616	19.7105	19.0732	10.886	10.4101	13.3325	10.2066	8.16751	11.0295	8.38453	6.72913	13.5284	25.5763	8.90258
Variance de fidélité intermédiaire (s²F)		12.913	21.537	28.8476	18.024	21.76	24.0822	35.8534	35.2572	20.9884	24.2175	22.5112	22.522	18.5955	23.7808	16.4647	15.6017	25.4109	42.318	21.3576
Fidélité
		csf	ventricles	thalamus	hypothalamus	subpallium	pallidum	caudate_nucleus	putamen	pallium	dorsal_pallium	isocortex	white_matter	corpus_callosum	midbrain	medulla	pons	cerebellum	frontal	occipital
Moyenne		7.80882	9.31658	11.3831	9.81964	10.2411	10.1358	12.5038	12.8724	10.1704	10.4132	10.2063	9.74755	8.81565	10.8014	8.85128	8.86103	10.843	12.9378	9.7125
Ecart-type de répétabilité (sr)		2.41627	3.69508	3.82981	2.762	2.94272	3.48147	4.01783	4.02293	3.17843	3.71583	3.02962	3.50933	3.22924	3.5709	2.84256	2.97869	3.4471	4.09166	3.52916
Ecart-type d'inter-macaque (sB)		2.65982	2.80773	3.76566	3.22418	3.61945	3.45855	4.43965	4.36729	3.29939	3.22647	3.65138	3.19478	2.85789	3.32106	2.8956	2.59406	3.67809	5.05731	2.98372
Ecart-type de fidélité intermédiaire (sF)		3.59346	4.64079	5.371	4.24547	4.66476	4.90736	5.98777	5.93778	4.58131	4.92113	4.74459	4.74574	4.31225	4.87655	4.05767	3.9499	5.04092	6.50523	4.62143
CV%	Ecart-type de répétabilité (sr)	30.9428	39.6613	33.6447	28.1273	28.7345	34.3482	32.1328	31.2523	31.2517	35.684	29.684	36.0022	36.6308	33.0596	32.1146	33.6156	31.7911	31.6257	36.3363
	Ecart-type d'inter-macaque (sB)	34.0617	30.1369	33.0811	32.834	35.3424	34.122	35.5063	33.9276	32.441	30.9846	35.7759	32.7752	32.4183	30.7466	32.7139	29.2749	33.9214	39.0894	30.7204
	Ecart-type de fidélité intermédiaire (sF)	46.018	49.8122	47.184	43.2345	45.5495	48.416	47.8875	46.128	45.0454	47.2587	46.4871	48.6864	48.9159	45.1474	45.8427	44.5761	46.4901	50.2809	47.5823

## Sheet: CMRGluPOST
CMRGLu Glycemie POST
Macaque	T	csf	ventricles	thalamus	hypothalamus	subpallium	pallidum	caudate_nucleus	putamen	pallium	dorsal_pallium	isocortex	white_matter	corpus_callosum	midbrain	medulla	pons	cerebellum	frontal	occipital
BB336F	T1	10.7774	11.0561	14.8172	12.1056	13.6989	14.9394	17.1947	17.7467	13.9455	15.02	14.1333	13.1617	10.7828	15.1243	15.5947	13.1706	17.125	18.159	12.726
BB336F	T2	9.17832	9.15397	12.535	10.0737	12.0185	11.1858	15.1973	15.8078	11.4138	12.2277	12.6985	11.0898	10.3233	11.9265	9.63299	8.49883	12.7672	18.3203	10.6078
BZ664	T1	6.79278	6.08095	10.2039	9.26454	8.21387	10.7856	11.4292	11.7955	10.3553	9.29303	9.09155	8.42831	7.37641	10.6866	10.5115	9.08338	11.8887	12.3687	8.19106
BZ664	T2	7.95898	8.36658	11.6129	9.67198	10.745	10.5021	13.2879	14.8841	11.2945	10.6549	10.5602	10.1346	8.90963	11.744	8.74463	9.14943	10.8971	13.2622	8.81485
CG245	T1	10.0743	11.0202	14.0541	12.3145	13.7066	15.2313	17.0836	18.8473	13.1473	14.2218	13.842	12.3606	10.1441	13.4897	11.8218	10.6082	15.7381	17.8975	11.8184
CG245	T2	16.2653	22.4668	26.0874	19.124	21.333	24.3477	28.7237	29.2753	20.9885	24.7376	21.6112	23.1267	19.6608	25.2801	17.2193	18.8781	24.5974	28.4407	22.4514
CH252	T1	8.56273	7.89062	11.372	9.18852	9.65007	10.2487	14.1846	14.6276	10.4429	11.7179	10.9851	10	8.98443	11.3004	9.65298	7.91257	12.8776	13.8707	9.3775
CH252	T2	10.1202	10.6632	13.5072	13.8035	12.7943	13.6959	17.5921	17.3277	13.8551	13.6077	13.5012	11.9403	10.4455	14.9429	13.766	12.2872	15.5416	17.4422	11.6643
CB363	T1	8.97937	9.16425	12.7846	11.9546	11.6877	10.2364	16.3429	18.863	12.3746	11.8013	12.5202	10.8971	8.6605	12.1352	11.985	10.6139	12.8587	15.7474	9.37283
CB363	T2	12.2664	12.0756	17.6931	17.0509	16.6691	16.6278	22.0372	25.0911	17.8687	17.3409	17.4846	15.4476	13.0088	18.7608	17.0574	15.1991	17.7607	23.785	16.3402
CA717	T1	7.41723	6.38766	11.9429	10.3996	11.6753	11.8337	16.3785	16.9606	12.7237	11.3459	12.279	10.6374	7.41098	12.3252	11.1412	10.2298	11.5653	16.6929	10.9969
CA717	T2	14.3197	17.0977	21.7169	16.9125	20.1551	20.8719	29.1346	28.5494	23.2091	20.6076	20.8656	19.2941	15.0595	19.5698	14.5325	12.612	19.3125	32.8447	14.1485
Mean and SD
T1	Moyenne	8.7673	8.59996	12.5291	10.8712	11.4387	12.2125	15.4356	16.4734	12.1649	12.2333	12.1419	10.9142	8.89321	12.5102	11.7845	10.2698	13.6756	15.7894	10.4138
	sd	1.52033	2.18867	1.71553	1.44333	2.18945	2.30175	2.24226	2.77469	1.46502	2.0787	1.87939	1.68735	1.39252	1.59728	2.05606	1.7671	2.24068	2.29173	1.71799
T2	Moyenne	11.6848	13.304	17.1921	14.4394	15.6192	16.2052	20.9955	21.8226	16.4383	16.5294	16.1202	15.1722	12.9013	17.0373	13.4921	12.7708	16.8128	22.3492	14.0045
	sd	3.18981	5.44854	5.76619	3.92616	4.45032	5.51855	6.80681	6.57268	5.03925	5.4077	4.56094	5.1542	3.97419	5.21256	3.61086	3.86829	4.91375	7.37846	4.91472
Abs Diff T1 et T2
Macaque		csf	ventricles	thalamus	hypothalamus	subpallium	pallidum	caudate_nucleus	putamen	pallium	dorsal_pallium	isocortex	white_matter	corpus_callosum	midbrain	medulla	pons	cerebellum	frontal	occipital
BB336F		1.5991	1.90213	2.2822	2.03189	1.6804	3.75353	1.99735	1.93894	2.53165	2.79232	1.43473	2.07192	0.459539	3.19778	5.9617	4.67176	4.35777	0.161286	2.11817
BZ664		1.1662	2.28563	1.40902	0.407439	2.53117	0.283474	1.85872	3.0886	0.939192	1.36186	1.46868	1.70631	1.53322	1.05734	1.76688	0.0660525	0.991574	0.893526	0.623791
CG245		6.19108	11.4467	12.0333	6.8095	7.62646	9.11633	11.6401	10.428	7.84121	10.5158	7.76916	10.766	9.51667	11.7904	5.39744	8.26988	8.85926	10.5431	10.633
CH252		1.5575	2.77262	2.13524	4.61502	3.14428	3.44728	3.40757	2.70018	3.41213	1.8898	2.51604	1.94028	1.46106	3.64243	4.11301	4.37464	2.66397	3.57149	2.28676
CB363		3.28702	2.9114	4.90857	5.09628	4.9814	6.39139	5.6943	6.22815	5.49405	5.53957	4.96444	4.55053	4.34831	6.62557	5.07239	4.58513	4.90206	8.03758	6.96734
CA717		6.90247	10.71	9.77395	6.51287	8.4798	9.03822	12.7561	11.5888	10.4854	9.26172	8.58653	8.65674	7.64855	7.24463	3.39129	2.3822	7.74729	16.1518	3.15158
Mean between T1 and T2
Macaque		csf	ventricles	thalamus	hypothalamus	subpallium	pallidum	caudate_nucleus	putamen	pallium	dorsal_pallium	isocortex	white_matter	corpus_callosum	midbrain	medulla	pons	cerebellum	frontal	occipital
BB336F		9.97787	10.105	13.6761	11.0897	12.8587	13.0626	16.196	16.7773	12.6796	13.6238	13.4159	12.1257	10.553	13.5254	12.6138	10.8347	14.9461	18.2397	11.6669
BZ664		7.37588	7.22376	10.9084	9.46826	9.47945	10.6439	12.3586	13.3398	10.8249	9.97397	9.82589	9.28146	8.14302	11.2153	9.62807	9.11641	11.3929	12.8154	8.50296
CG245		13.1698	16.7435	20.0707	15.7193	17.5198	19.7895	22.9037	24.0613	17.0679	19.4797	17.7266	17.7437	14.9025	19.3849	14.5206	14.7431	20.1678	23.1691	17.1349
CH252		9.34148	9.27693	12.4396	11.496	11.2222	11.9723	15.8884	15.9776	12.149	12.6628	12.2432	10.9701	9.71496	13.1217	11.7095	10.0999	14.2096	15.6564	10.5209
CB363		10.6229	10.6199	15.2388	14.5028	14.1784	13.4321	19.19	21.9771	15.1216	14.5711	15.0024	13.1724	10.8347	15.448	14.5212	12.9065	15.3097	19.7662	12.8565
CA717		10.8685	11.7427	16.8299	13.656	15.9152	16.3528	22.7565	22.755	17.9664	15.9767	16.5723	14.9658	11.2353	15.9475	12.8368	11.4209	15.4389	24.7688	12.5727
SD between T1 and T2
Macaque		csf	ventricles	thalamus	hypothalamus	subpallium	pallidum	caudate_nucleus	putamen	pallium	dorsal_pallium	isocortex	white_matter	corpus_callosum	midbrain	medulla	pons	cerebellum	frontal	occipital
BB336F		1.13074	1.34501	1.61376	1.43677	1.18822	2.65415	1.41234	1.37103	1.79015	1.97447	1.01451	1.46507	0.324943	2.26117	4.21556	3.30343	3.08141	0.114046	1.49777
BZ664		0.82463	1.61619	0.996327	0.288103	1.78981	0.200446	1.31431	2.18397	0.664109	0.962983	1.03852	1.20654	1.08415	0.747653	1.24938	0.0467062	0.701149	0.631818	0.441087
CG245		4.37775	8.09403	8.50882	4.81504	5.39272	6.44622	8.23076	7.37369	5.54457	7.4358	5.49363	7.61274	6.7293	8.33708	3.81657	5.84769	6.26444	7.45513	7.51863
CH252		1.10132	1.96054	1.50984	3.26331	2.22334	2.43759	2.40951	1.90932	2.41274	1.33629	1.77911	1.37198	1.03313	2.57559	2.90833	3.09334	1.88371	2.52542	1.61698
CB363		2.32428	2.05867	3.47088	3.60361	3.52238	4.5194	4.02648	4.40397	3.88488	3.91707	3.51039	3.21771	3.07472	4.68499	3.58672	3.24218	3.46628	5.68343	4.92665
CA717		4.88079	7.57311	6.91123	4.6053	5.99613	6.39098	9.01993	8.19452	7.41429	6.54902	6.07159	6.12124	5.40834	5.12273	2.398	1.68447	5.47816	11.4211	2.22851
Abs var %
Macaque		csf	ventricles	thalamus	hypothalamus	subpallium	pallidum	caudate_nucleus	putamen	pallium	dorsal_pallium	isocortex	white_matter	corpus_callosum	midbrain	medulla	pons	cerebellum	frontal	occipital
BB336F		16.0265	18.8236	16.6876	18.3224	13.0682	28.7349	12.3324	11.5569	19.9663	20.4959	10.6943	17.0869	4.35457	23.6428	47.2631	43.1184	29.1565	0.884259	18.1554
BZ664		15.811	31.6405	12.9168	4.30321	26.7017	2.66326	15.0399	23.1533	8.67621	13.6542	14.9471	18.3841	18.8287	9.42765	18.3514	0.724545	8.70343	6.97226	7.33616
CG245		47.0097	68.3649	59.9544	43.3194	43.5305	46.0665	50.8218	43.3392	45.9413	53.9833	43.8278	60.6754	63.8597	60.8226	37.171	56.093	43.9278	45.5052	62.0544
CH252		16.6729	29.8872	17.1648	40.1445	28.0183	28.7938	21.4469	16.8998	28.0856	14.9241	20.5506	17.6869	15.0393	27.7589	35.1254	43.3138	18.7476	22.8116	21.7355
CB363		30.9429	27.4144	32.2109	35.14	35.1338	47.5829	29.6733	28.3393	36.3324	38.0175	33.0909	34.5461	40.1333	42.8896	34.9309	35.5258	32.0193	40.6632	54.1931
CA717		63.5092	91.2059	58.075	47.6923	53.281	55.2703	56.0547	50.9286	58.3613	57.97	51.8126	57.8436	68.0763	45.4281	26.4184	20.8582	50.1803	65.2103	25.0668
Abs var (%)		csf	ventricles	thalamus	hypothalamus	subpallium	pallidum	caudate_nucleus	putamen	pallium	dorsal_pallium	isocortex	white_matter	corpus_callosum	midbrain	medulla	pons	cerebellum	frontal	occipital
Mean		31.662	44.5561	32.8349	31.487	33.2889	34.8519	30.8948	29.0362	32.8939	33.1742	29.1539	34.3705	35.0486	34.9949	33.2101	33.2723	30.4558	30.3411	31.4235
sd		19.853	28.5694	21.3351	16.7522	14.0572	19.0525	18.53	15.3086	17.9298	19.7289	16.4976	20.3745	26.6546	18.293	9.86626	19.683	15.3944	24.588	21.6666
SCEi
Macaque		csf	ventricles	thalamus	hypothalamus	subpallium	pallidum	caudate_nucleus	putamen	pallium	dorsal_pallium	isocortex	white_matter	corpus_callosum	midbrain	medulla	pons	cerebellum	frontal	occipital
BB336F		1.27857	1.80905	2.60423	2.0643	1.41188	7.04449	1.9947	1.87974	3.20463	3.89854	1.02923	2.14642	0.105588	5.11289	17.7709	10.9127	9.49507	0.0130066	2.24333
BZ664		0.680015	2.61206	0.992667	0.0830034	3.20342	0.0401787	1.72742	4.76971	0.441041	0.927337	1.07852	1.45575	1.17538	0.558985	1.56094	0.00218146	0.49161	0.399194	0.194558
CG245		19.1647	65.5132	72.4001	23.1846	29.0814	41.5538	67.7455	54.3713	30.7423	55.2911	30.18	57.9538	45.2835	69.5069	14.5662	34.1954	39.2432	55.5789	56.5299
CH252		1.2129	3.84371	2.27962	10.6492	4.94324	5.94186	5.80575	3.6455	5.8213	1.78567	3.16523	1.88234	1.06735	6.63367	8.45841	9.56876	3.54836	6.37776	2.61464
CB363		5.40226	4.23812	12.047	12.986	12.4072	20.425	16.2125	19.3949	15.0923	15.3434	12.3228	10.3537	9.45388	21.9491	12.8645	10.5117	12.0151	32.3014	24.2719
CA717		23.8221	57.3521	47.7651	21.2087	35.9535	40.8447	81.3591	67.1502	54.9718	42.8897	36.8642	37.4696	29.2501	26.2424	5.75041	2.83744	30.0102	130.441	4.96624
Calculs intermédiares
		csf	ventricles	thalamus	hypothalamus	subpallium	pallidum	caudate_nucleus	putamen	pallium	dorsal_pallium	isocortex	white_matter	corpus_callosum	midbrain	medulla	pons	cerebellum	frontal	occipital
Nombre de macaques		6	6	6	6	6	6	6	6	6	6	6	6	6	6	6	6	6	6	6
Nombre de mesures		12	12	12	12	12	12	12	12	12	12	12	12	12	12	12	12	12	12	12
Nombre de répétitons		2	2	2	2	2	2	2	2	2	2	2	2	2	2	2	2	2	2	2
SCE résiduelle (SCEr)		51.5605	135.368	138.089	70.1759	87.0007	115.85	174.845	151.211	110.273	120.136	84.64	111.262	86.3358	130.004	60.9714	68.0282	94.8036	225.111	90.8205
SCE totale (SCEt)		87.9673	238.768	246.19	125.686	175.424	226.587	349.539	340.335	192.487	223.19	169.153	201.456	136.86	210.094	95.0761	109.197	175.354	427.562	174.209
SCE inter-séries (SCEB)		36.4067	103.4	108.101	55.5098	88.4231	110.737	174.694	189.124	82.214	103.054	84.5133	90.1947	50.5241	80.0903	34.1047	41.1688	80.5508	202.451	83.3888
Variance inter-séries S²b		-0.656039	-0.940713	-0.697262	-0.297009	1.59226	1.41957	2.89903	6.31141	-0.968043	0.294105	1.398	-0.252324	-2.14224	-2.82462	-1.67048	-1.55213	0.154779	1.48584	0.770508
Variance de répétabilité S²r		8.59342	22.5614	23.0148	11.696	14.5001	19.3083	29.1408	25.2019	18.3789	20.0226	14.1067	18.5436	14.3893	21.6673	10.1619	11.338	15.8006	37.5185	15.1368
Variance inter-séries S²b		0	0	0	0	1.59226	1.41957	2.89903	6.31141	0	0.294105	1.398	0	0	0	0	0	0.154779	1.48584	0.770508
Variance de fidélité intermédiaire (s²F)		8.59342	22.5614	23.0148	11.696	16.0924	20.7279	32.0398	31.5133	18.3789	20.3167	15.5047	18.5436	14.3893	21.6673	10.1619	11.338	15.9554	39.0043	15.9073
Fidélité
		csf	ventricles	thalamus	hypothalamus	subpallium	pallidum	caudate_nucleus	putamen	pallium	dorsal_pallium	isocortex	white_matter	corpus_callosum	midbrain	medulla	pons	cerebellum	frontal	occipital
Moyenne		10.2261	10.952	14.8606	12.6553	13.529	14.2089	18.2155	19.148	14.3016	14.3814	14.131	13.0432	10.8972	14.7738	12.6383	11.5203	15.2442	19.0693	12.2091
Ecart-type de répétabilité (sr)		2.93145	4.74988	4.79737	3.41994	3.8079	4.39412	5.39822	5.02015	4.28706	4.47466	3.75588	4.30623	3.79332	4.65482	3.18777	3.3672	3.975	6.12523	3.8906
Ecart-type d'inter-macaque (sB)		#NUM!	#NUM!	#NUM!	#NUM!	1.26185	1.19146	1.70265	2.51225	#NUM!	0.542315	1.18237	#NUM!	#NUM!	#NUM!	#NUM!	#NUM!	0.393419	1.21895	0.877786
Ecart-type de fidélité intermédiaire (sF)		2.93145	4.74988	4.79737	3.41994	4.01153	4.55279	5.66038	5.61367	4.28706	4.50741	3.9376	4.30623	3.79332	4.65482	3.18777	3.3672	3.99442	6.24534	3.98839
CV%	Ecart-type de répétabilité (sr)	28.6665	43.3701	32.2825	27.0237	28.1463	30.9252	29.6353	26.2176	29.9762	31.1143	26.579	33.0151	34.81	31.5073	25.2231	29.2285	26.0755	32.1209	31.8662
	Ecart-type d'inter-macaque (sB)	#NUM!	#NUM!	#NUM!	#NUM!	9.327	8.38532	9.34726	13.1202	#NUM!	3.77096	8.36718	#NUM!	#NUM!	#NUM!	#NUM!	#NUM!	2.58078	6.39222	7.18957
	Ecart-type de fidélité intermédiaire (sF)	28.6665	43.3701	32.2825	27.0237	29.6514	32.0419	31.0745	29.3173	29.9762	31.342	27.8649	33.0151	34.81	31.5073	25.2231	29.2285	26.2029	32.7508	32.6672

## Sheet: CMRGluPRE
CMRGlu Glycemie PRE
Macaque	T	csf	ventricles	thalamus	hypothalamus	subpallium	pallidum	caudate_nucleus	putamen	pallium	dorsal_pallium	isocortex	white_matter	corpus_callosum	midbrain	medulla	pons	cerebellum	frontal	occipital
BB336F	T1	13.868	14.2266	19.0662	15.5771	17.6273	19.2234	22.1255	22.8359	17.9445	19.3272	18.1862	16.936	13.875	19.4614	20.0667	16.9475	22.0359	23.3664	16.3754
BB336F	T2	19.9681	19.9151	27.2707	21.9161	26.1472	24.3356	33.0629	34.391	24.8316	26.6022	27.6266	24.1266	22.459	25.947	20.9573	18.4898	27.7761	39.8571	23.0781
BZ664	T1	8.19129	7.3329	12.3047	11.1719	9.90496	13.0062	13.7823	14.2239	12.4873	11.2063	10.9633	10.1635	8.89508	12.8868	12.6757	10.9535	14.3364	14.9152	9.87746
BZ664	T2	12.2611	12.8891	17.8902	14.9001	16.5532	16.1789	20.4706	22.9295	17.3996	16.4143	16.2685	15.6128	13.7256	18.0921	13.4715	14.0951	16.7875	20.431	13.5796
CG245	T1	14.7777	16.1652	20.6156	18.0639	20.1058	22.3425	25.0596	27.6467	19.2854	20.8617	20.3045	18.1315	14.8802	19.7877	17.3412	15.5609	23.0859	26.2535	17.3362
CG245	T2	30.8563	42.6209	49.4893	36.2794	40.47	46.189	54.4906	55.5369	39.8164	46.9287	40.9976	43.8727	37.2977	47.9579	32.666	35.8128	46.6627	53.9536	42.5916
CH252	T1	13.882	12.7924	18.4364	14.8965	15.6448	16.6153	22.9962	23.7144	16.9302	18.9971	17.8092	16.2121	14.5657	18.3204	15.6495	12.828	20.8774	22.4873	15.2029
CH252	T2	10.7687	11.3465	14.3727	14.688	13.6141	14.5735	18.7193	18.438	14.7428	14.4795	14.3662	12.7053	11.1148	15.9003	14.648	13.0745	16.5374	18.5598	12.4116
CB363	T1	13.4691	13.7464	19.1768	17.932	17.5315	15.3546	24.5143	28.2945	18.5619	17.702	18.7803	16.3456	12.9908	18.2028	17.9775	15.9209	19.288	25.0394	16.4954
CB363	T2	12.4531	12.2594	17.9624	17.3104	16.9227	16.8809	22.3725	25.473	18.1406	17.6048	17.7507	15.6827	13.2068	19.0463	17.317	15.4304	18.031	24.147	16.5888
CA717	T1	6.14829	5.29485	9.8997	8.62042	9.67791	9.80915	13.5764	14.059	10.5469	9.40482	10.1783	8.81755	6.1431	10.2166	9.23514	8.47971	9.58666	15.5274	7.32221
CA717	T2	13.6618	16.3121	20.7191	16.1354	19.2291	19.9129	27.796	27.2377	22.1427	19.6608	19.9069	18.4077	14.3676	18.6706	13.8648	12.0326	18.4252	31.3356	13.4985
Mean and SD
T1	Moyenne	11.7227	11.5931	16.5833	14.377	15.082	16.0585	20.3424	21.7957	15.9594	16.2499	16.037	14.4344	11.8916	16.4793	15.4909	13.4484	18.2017	21.2648	13.7683
	sd	3.61089	4.28326	4.37176	3.77761	4.33682	4.44257	5.26673	6.29953	3.57965	4.74736	4.32581	3.91227	3.55664	3.95794	3.9403	3.28989	5.21642	4.86378	4.14035
T2	Moyenne	16.6615	19.2238	24.6174	20.2049	22.156	23.0118	29.4853	30.6677	22.8456	23.6151	22.8194	21.7346	18.6953	24.269	18.8207	18.1559	24.0366	31.3807	20.2914
	sd	7.65799	11.8917	12.9255	8.30463	9.91606	11.8661	13.3318	13.2706	9.05425	12.1616	10.021	11.511	9.91191	12.0895	7.33628	8.93436	11.8513	13.5498	11.5936
Abs Diff T1 et T2
Macaque		csf	ventricles	thalamus	hypothalamus	subpallium	pallidum	caudate_nucleus	putamen	pallium	dorsal_pallium	isocortex	white_matter	corpus_callosum	midbrain	medulla	pons	cerebellum	frontal	occipital
BB336F		6.10009	5.68853	8.20452	6.33904	8.51988	5.11214	10.9374	11.5551	6.88705	7.275	9.4404	7.19062	8.58409	6.48559	0.890577	1.54238	5.74021	16.4908	6.70274
BZ664		4.06984	5.55615	5.58548	3.72813	6.64821	3.17278	6.68831	8.70555	4.91236	5.208	5.30513	5.44924	4.83056	5.20525	0.795809	3.14158	2.45109	5.51579	3.70218
CG245		16.0786	26.4557	28.8737	18.2155	20.3641	23.8465	29.4309	27.8902	20.531	26.0671	20.6931	25.7411	22.4175	28.1701	15.3248	20.2519	23.5768	27.7002	25.2554
CH252		3.11334	1.4459	4.06372	0.208564	2.03069	2.04177	4.27688	5.27639	2.18742	4.51759	3.443	3.50679	3.4509	2.4201	1.00151	0.246542	4.33997	3.92758	2.79129
CB363		1.016	1.48696	1.21447	0.621571	0.60877	1.52621	2.14178	2.82152	0.421336	0.0972089	1.02958	0.662941	0.216015	0.843463	0.660546	0.490539	1.257	0.89239	0.0934098
CA717		7.51349	11.0172	10.8194	7.51499	9.55119	10.1038	14.2195	13.1787	11.5958	10.2559	9.72855	9.59011	8.2245	8.45408	4.62962	3.55286	8.83855	15.8083	6.17625
Mean between T1 and T2
Macaque		csf	ventricles	thalamus	hypothalamus	subpallium	pallidum	caudate_nucleus	putamen	pallium	dorsal_pallium	isocortex	white_matter	corpus_callosum	midbrain	medulla	pons	cerebellum	frontal	occipital
BB336F		16.9181	17.0709	23.1685	18.7466	21.8872	21.7795	27.5942	28.6134	21.3881	22.9647	22.9064	20.5313	18.167	22.7042	20.512	17.7186	24.906	31.6118	19.7268
BZ664		10.2262	10.111	15.0975	13.036	13.2291	14.5925	17.1264	18.5767	14.9435	13.8103	13.6159	12.8882	11.3104	15.4895	13.0736	12.5243	15.5619	17.6731	11.7285
CG245		22.817	29.3931	35.0525	27.1717	30.2879	34.2657	39.7751	41.5918	29.5509	33.8952	30.6511	31.0021	26.089	33.8728	25.0036	25.6869	34.8743	40.1036	29.9639
CH252		12.3253	12.0694	16.4045	14.7923	14.6295	15.5944	20.8578	21.0762	15.8365	16.7383	16.0877	14.4587	12.8402	17.1104	15.1488	12.9512	18.7074	20.5235	13.8073
CB363		12.9611	13.0029	18.5696	17.6212	17.2271	16.1177	23.4434	26.8837	18.3512	17.6534	18.2655	16.0142	13.0988	18.6245	17.6472	15.6756	18.6595	24.5932	16.5421
CA717		9.90503	10.8035	15.3094	12.3779	14.4535	14.861	20.6862	20.6483	16.3448	14.5328	15.0426	13.6126	10.2554	14.4436	11.5499	10.2561	14.0059	23.4315	10.4103
SD between T1 and T2
Macaque		csf	ventricles	thalamus	hypothalamus	subpallium	pallidum	caudate_nucleus	putamen	pallium	dorsal_pallium	isocortex	white_matter	corpus_callosum	midbrain	medulla	pons	cerebellum	frontal	occipital
BB336F		4.31342	4.0224	5.80147	4.48238	6.02446	3.61483	7.7339	8.17072	4.86988	5.1442	6.67537	5.08454	6.06987	4.586	0.629733	1.09063	4.05894	11.6607	4.73955
BZ664		2.87781	3.92879	3.94953	2.63619	4.701	2.2435	4.72935	6.15576	3.47356	3.68261	3.75129	3.85319	3.41572	3.68067	0.562722	2.22144	1.73318	3.90025	2.61784
CG245		11.3693	18.707	20.4168	12.8803	14.3996	16.862	20.8108	19.7214	14.5176	18.4322	14.6323	18.2017	15.8516	19.9193	10.8363	14.3203	16.6713	19.587	17.8583
CH252		2.20146	1.02241	2.87349	0.147477	1.43591	1.44375	3.02421	3.73097	1.54674	3.19442	2.43457	2.47968	2.44015	1.71127	0.708174	0.174332	3.06882	2.77722	1.97374
CB363		0.718421	1.05144	0.85876	0.439517	0.430465	1.0792	1.51447	1.99512	0.297929	0.0687371	0.728026	0.46877	0.152746	0.596418	0.467077	0.346863	0.888834	0.631015	0.0660507
CA717		5.31284	7.79037	7.65044	5.3139	6.75371	7.14443	10.0547	9.31875	8.19948	7.25205	6.87912	6.78123	5.8156	5.97794	3.27364	2.51225	6.2498	11.1781	4.36727
Abs var %
Macaque		csf	ventricles	thalamus	hypothalamus	subpallium	pallidum	caudate_nucleus	putamen	pallium	dorsal_pallium	isocortex	white_matter	corpus_callosum	midbrain	medulla	pons	cerebellum	frontal	occipital
BB336F		36.0567	33.323	35.4124	33.8143	38.9262	23.4723	39.6365	40.3836	32.2004	31.679	41.2129	35.0227	47.251	28.5656	4.34174	8.70484	23.0475	52.1665	33.9779
BZ664		39.7981	54.9516	36.9961	28.5987	50.2546	21.7425	39.0525	46.8627	32.8729	37.7109	38.9628	42.281	42.7092	33.6051	6.08717	25.0839	15.7506	31.2102	31.5656
CG245		70.4677	90.0066	82.3728	67.0386	67.2352	69.5927	73.9934	67.0571	69.4766	76.9049	67.512	83.0303	85.9272	83.1645	61.2904	78.8414	67.605	69.0716	84.2862
CH252		25.2597	11.9799	24.772	1.40995	13.8808	13.093	20.505	25.0348	13.8125	26.9895	21.4014	24.2538	26.8757	14.1441	6.61116	1.90362	23.1992	19.1369	20.2161
CB363		7.83887	11.4356	6.5401	3.52741	3.53379	9.46914	9.13595	10.4953	2.29595	0.550653	5.63677	4.13972	1.64912	4.52877	3.74306	3.12931	6.73652	3.62861	0.564678
CA717		75.8553	101.979	70.6714	60.7129	66.0822	67.9883	68.7392	63.8246	70.945	70.5711	64.6734	70.4502	80.1971	58.5317	40.0835	34.6413	63.1058	67.4659	59.328
Abs var (%)		csf	ventricles	thalamus	hypothalamus	subpallium	pallidum	caudate_nucleus	putamen	pallium	dorsal_pallium	isocortex	white_matter	corpus_callosum	midbrain	medulla	pons	cerebellum	frontal	occipital
Mean		42.5461	50.6126	42.7941	32.517	39.9855	34.2263	41.8438	42.2764	36.9339	40.7343	39.8999	43.1963	47.4349	37.0899	20.3595	25.3841	33.2408	40.4466	38.3231
sd		26.2381	38.8212	28.5337	27.611	26.6096	27.2825	25.6701	21.956	28.2456	28.6123	24.062	29.2623	31.9262	29.169	24.4531	29.2174	25.6357	26.7648	29.57
SCEi
Macaque		csf	ventricles	thalamus	hypothalamus	subpallium	pallidum	caudate_nucleus	putamen	pallium	dorsal_pallium	isocortex	white_matter	corpus_callosum	midbrain	medulla	pons	cerebellum	frontal	occipital
BB336F		18.6056	16.1797	33.6571	20.0917	36.2942	13.067	59.8132	66.7607	23.7157	26.4628	44.5605	25.8525	36.8433	21.0314	0.396564	1.18947	16.475	135.973	22.4634
BZ664		8.28181	15.4354	15.5988	6.94948	22.0994	5.03328	22.3668	37.8933	12.0656	13.5616	14.0722	14.8471	11.6672	13.5473	0.316656	4.93478	3.00393	15.212	6.85307
CG245		129.261	349.952	416.845	165.902	207.349	284.327	433.09	388.933	210.76	339.746	214.103	331.303	251.272	396.778	117.425	205.07	277.933	383.649	318.918
CH252		4.84644	1.04532	8.25692	0.0217494	2.06185	2.08441	9.14584	13.9201	2.39239	10.2043	5.92712	6.14879	5.95435	2.92845	0.50151	0.0303915	9.41768	7.71293	3.89564
CB363		0.516129	1.10553	0.73747	0.193175	0.1853	1.16466	2.29361	3.9805	0.0887619	0.00472478	0.530022	0.219746	0.0233312	0.355715	0.21816	0.120314	0.790025	0.39818	0.00436269
CA717		28.2263	60.6898	58.5292	28.2375	45.6126	51.0429	101.098	86.8392	67.2314	52.5922	47.3223	45.9851	33.8212	35.7358	10.7167	6.31141	39.06	124.951	19.073
Calculs intermédiares
		csf	ventricles	thalamus	hypothalamus	subpallium	pallidum	caudate_nucleus	putamen	pallium	dorsal_pallium	isocortex	white_matter	corpus_callosum	midbrain	medulla	pons	cerebellum	frontal	occipital
Nombre de macaques		6	6	6	6	6	6	6	6	6	6	6	6	6	6	6	6	6	6	6
Nombre de mesures		12	12	12	12	12	12	12	12	12	12	12	12	12	12	12	12	12	12	12
Nombre de répétitons		2	2	2	2	2	2	2	2	2	2	2	2	2	2	2	2	2	2	2
SCE résiduelle (SCEr)		189.737	444.408	533.624	221.396	313.602	356.719	627.807	598.327	316.254	442.572	326.515	424.356	339.582	470.377	129.574	217.656	346.679	667.896	371.207
SCE totale (SCEt)		431.592	973.484	1124.55	518.08	735.805	947.744	1278.15	1315.09	616.227	1014.94	733.67	898.924	693.347	991.151	379.997	519.711	940.463	1343.26	885.422
SCE inter-séries (SCEB)		241.855	529.076	590.927	296.685	422.203	591.025	650.342	716.767	299.973	572.372	407.155	474.568	353.765	520.775	250.423	302.055	593.784	675.366	514.214
Variance inter-séries S²b		8.37405	15.8737	14.624	11.2188	16.0867	29.3759	12.717	21.8161	3.64284	20.3563	13.5059	12.0938	7.07807	12.8794	14.2444	12.0675	30.4885	11.8786	20.4875
Variance de répétabilité S²r		31.6228	74.068	88.9374	36.8993	52.2671	59.4532	104.635	99.7211	52.709	73.7619	54.4192	70.7261	56.5969	78.3961	21.5957	36.276	57.7799	111.316	61.8679
Variance inter-séries S²b		8.37405	15.8737	14.624	11.2188	16.0867	29.3759	12.717	21.8161	3.64284	20.3563	13.5059	12.0938	7.07807	12.8794	14.2444	12.0675	30.4885	11.8786	20.4875
Variance de fidélité intermédiaire (s²F)		39.9969	89.9416	103.561	48.1181	68.3538	88.8291	117.352	121.537	56.3518	94.1182	67.9251	82.8198	63.675	91.2755	35.8402	48.3435	88.2684	123.195	82.3554
Fidélité
		csf	ventricles	thalamus	hypothalamus	subpallium	pallidum	caudate_nucleus	putamen	pallium	dorsal_pallium	isocortex	white_matter	corpus_callosum	midbrain	medulla	pons	cerebellum	frontal	occipital
Moyenne		14.1921	15.4085	20.6003	17.2909	18.619	19.5352	24.9138	26.2317	19.4025	19.9325	19.4282	18.0845	15.2934	20.3742	17.1558	15.8021	21.1192	26.3228	17.0298
Ecart-type de répétabilité (sr)		5.62342	8.60627	9.43066	6.07448	7.2296	7.71059	10.2291	9.98605	7.2601	8.58848	7.37694	8.40988	7.52309	8.85416	4.64712	6.02296	7.60131	10.5506	7.86561
Ecart-type d'inter-macaque (sB)		2.89379	3.98418	3.82414	3.34945	4.01083	5.41995	3.56608	4.67077	1.90862	4.51179	3.67504	3.47761	2.66046	3.58879	3.77418	3.47383	5.52164	3.44654	4.52631
Ecart-type de fidélité intermédiaire (sF)		6.32431	9.48376	10.1765	6.93672	8.26764	9.42492	10.8329	11.0244	7.50679	9.70145	8.24167	9.10054	7.97966	9.55382	5.98667	6.95295	9.39512	11.0993	9.07499
CV%	Ecart-type de répétabilité (sr)	39.6235	55.8542	45.7792	35.131	38.829	39.4703	41.0579	38.0686	37.4184	43.0879	37.9703	46.5032	49.1916	43.4578	27.0877	38.1148	35.9925	40.0818	46.1873
	Ecart-type d'inter-macaque (sB)	20.3902	25.8571	18.5635	19.3711	21.5415	27.7446	14.3137	17.8058	9.83699	22.6354	18.916	19.2298	17.3961	17.6144	21.9994	21.9833	26.1451	13.0934	26.5787
	Ecart-type de fidélité intermédiaire (sF)	44.5621	61.5491	49.3998	40.1177	44.4042	48.2459	43.4814	42.027	38.6898	48.6716	42.4212	50.3223	52.177	46.8919	34.8958	44.0001	44.4862	42.1662	53.2888

## Sheet: BB336F_T1
start[minutes]	end[Bq/cc]	csf	ventricles	thalamus	hypothalamus	subpallium	pallidum	caudate_nucleus	putamen	pallium	dorsal_pallium	isocortex	white_matter	corpus_callosum	midbrain	medulla	pons	cerebellum	frontal	occipital
28	30	72132.3	84587	102273	85479.7	89204.9	89586.2	100931	109720	86223.1	88498.7	90712.6	86820.3	83142.6	92415.6	87802.1	87415.8	101474	109380	93225.4
30	40	71543.1	82865	97839.8	85106.8	87739.5	89423.3	101809	107630	86295.9	90934.9	90037.4	85309.7	78846.3	93413	89204.2	84477.7	101746	110471	88198.2
40	50	67670.2	76207.1	93784.8	78753.1	83781.1	86265.4	100042	105943	81471.7	87056.8	86349.7	81574.2	72762.9	90518	87367.9	82366.7	98794.6	106832	82686.7
50	59.9833	64682.5	71688.5	89868.7	75128.8	80841.8	84490.6	95908.6	101319	80467.7	84524.5	82764.1	78157.5	69980.9	86315.7	85368.7	78025.8	96177.9	102947	80006.6
Weight	4.47	kg
ID	177.69	MBq
Gly POST	4.08		Gly PRE	5.25
SUV
30		2.84396	3.29402	3.8893	3.38314	3.48779	3.55473	4.04708	4.27847	3.43041	3.61481	3.57914	3.3912	3.13427	3.71332	3.54602	3.35813	4.04457	4.39141	3.50603
40		2.69	3.02936	3.7281	3.13057	3.33044	3.42919	3.97684	4.21141	3.23864	3.46065	3.43255	3.24271	2.89245	3.59824	3.47302	3.27421	3.92725	4.24675	3.28694
50		2.57124	2.84974	3.57243	2.9865	3.2136	3.35864	3.81253	4.0276	3.19873	3.35999	3.29001	3.10689	2.78186	3.43119	3.39355	3.10166	3.82323	4.09232	3.1804
SUVmoyen		2.70173	3.05771	3.72994	3.16673	3.34394	3.44752	3.94548	4.1725	3.28926	3.47849	3.4339	3.24694	2.93619	3.58092	3.47086	3.24467	3.93169	4.24349	3.32445
SUVmoyen norm pons		0.832669	0.942379	1.14956	0.975981	1.0306	1.06252	1.21599	1.28595	1.01374	1.07206	1.05832	1.0007	0.904929	1.10363	1.06971	1	1.21174	1.30784	1.02459
SUVmoyen norm cerv		0.687169	0.777709	0.948688	0.805439	0.850511	0.876856	1.00351	1.06125	0.836602	0.884731	0.873391	0.825838	0.746802	0.910785	0.882792	0.825261	1	1.07931	0.845554
Moyenne des SUV 30 to 50 * Glycemie POST
		11.0231	12.4754	15.2182	12.9203	13.6433	14.0659	16.0976	17.0238	13.4202	14.1922	14.0103	13.2475	11.9797	14.6102	14.1611	13.2382	16.0413	17.3134	13.5638
Moyenne des SUV 30 to 50 * Glycemie PRE
		14.1841	16.053	19.5822	16.6254	17.5557	18.0995	20.7138	21.9056	17.2686	18.2621	18.028	17.0464	15.415	18.7998	18.222	17.0345	20.6414	22.2783	17.4534
CMRGlu glycemie POST (28 min)
		10.7774	11.0561	14.8172	12.1056	13.6989	14.9394	17.1947	17.7467	13.9455	15.02	14.1333	13.1617	10.7828	15.1243	15.5947	13.1706	17.125	18.159	12.726
CMRGlu glycemie PRE
		13.868	14.2266	19.0662	15.5771	17.6273	19.2234	22.1255	22.8359	17.9445	19.3272	18.1862	16.936	13.875	19.4614	20.0667	16.9475	22.0359	23.3664	16.3754

## Sheet: BB336F_T2
start[minutes]	end[Bq/cc]	csf	ventricles	thalamus	hypothalamus	subpallium	pallidum	caudate_nucleus	putamen	pallium	dorsal_pallium	isocortex	white_matter	corpus_callosum	midbrain	medulla	pons	cerebellum	frontal	occipital
28	30	53552.6	59794.6	74473.6	67296.1	68400.8	66576.4	80857.6	82927.4	62702.3	62009.6	69608.6	63626.7	59413.8	66574.4	50442.4	52421.8	68571.3	86957	63652.8
30	40	53137.4	58383.9	73107.4	65921.4	67623.3	64254.3	80008.9	84411.9	62238.4	62973.4	69536	63356.5	58858	66444.7	51809.8	50597.8	68184	88282.8	64603.4
40	50	51769	55221.4	70712.7	61990.3	67024.7	61421.9	80720	82976.4	61251.9	63932.3	68806.9	61864.2	56479.5	65612.1	51449.6	50733.7	67721.4	90729.5	62027.5
50	59.9833	49982.1	52930.7	68995.7	58954.5	64401.2	61926.8	78803.8	82139.8	60445	62025.1	67035.1	59916.6	56209.7	63463.5	49810.9	46942.6	66793.8	90357.2	58682.9
Weight	4.77	kg
ID	164.69	MBq
Gly POST	2.62		Gly PRE	5.7
SUV
30		1.83463	2.01577	2.52412	2.27602	2.33478	2.21846	2.7624	2.91442	2.14886	2.17423	2.40081	2.18746	2.03214	2.29408	1.7888	1.74695	2.35413	3.04807	2.23051
40		1.78739	1.90659	2.44144	2.14029	2.31411	2.12067	2.78696	2.86486	2.1148	2.20734	2.37564	2.13594	1.95002	2.26534	1.77636	1.75164	2.33816	3.13255	2.14157
50		1.72569	1.8275	2.38216	2.03548	2.22353	2.1381	2.7208	2.83598	2.08694	2.14149	2.31447	2.06869	1.94071	2.19115	1.71978	1.62075	2.30614	3.11969	2.0261
SUVmoyen		1.78257	1.91662	2.44924	2.15059	2.2908	2.15907	2.75672	2.87175	2.11686	2.17435	2.36364	2.1307	1.97429	2.25019	1.76165	1.70645	2.33281	3.1001	2.13273
SUVmoyen norm pons		1.04461	1.12316	1.43529	1.26028	1.34244	1.26524	1.61547	1.68288	1.24051	1.2742	1.38512	1.24862	1.15696	1.31864	1.03235	1	1.36706	1.8167	1.24981
SUVmoyen norm cerv		0.76413	0.821592	1.04991	0.921889	0.981993	0.925524	1.18172	1.23103	0.90743	0.932075	1.01322	0.91336	0.846314	0.964583	0.75516	0.731498	1	1.32891	0.914231
Moyenne des SUV 30 to 50 * Glycemie POST
		4.67034	5.02154	6.41701	5.63456	6.00191	5.65677	7.2226	7.52399	5.54618	5.69681	6.19274	5.58242	5.17264	5.8955	4.61551	4.47089	6.11197	8.12227	5.58775
Moyenne des SUV 30 to 50 * Glycemie PRE
		10.1607	10.9247	13.9607	12.2584	13.0576	12.3067	15.7133	16.369	12.0661	12.3938	13.4728	12.145	11.2535	12.8261	10.0414	9.72675	13.297	17.6706	12.1565
CMRGlu glycemie POST
		9.17832	9.15397	12.535	10.0737	12.0185	11.1858	15.1973	15.8078	11.4138	12.2277	12.6985	11.0898	10.3233	11.9265	9.63299	8.49883	12.7672	18.3203	10.6078
CMRGlu glycemie PRE
		19.9681	19.9151	27.2707	21.9161	26.1472	24.3356	33.0629	34.391	24.8316	26.6022	27.6266	24.1266	22.459	25.947	20.9573	18.4898	27.7761	39.8571	23.0781

## Sheet: BZ664_T1
start[minutes]	end[Bq/cc]	csf	ventricles	thalamus	hypothalamus	subpallium	pallidum	caudate_nucleus	putamen	pallium	dorsal_pallium	isocortex	white_matter	corpus_callosum	midbrain	medulla	pons	cerebellum	frontal	occipital
28	30	42329.1	52657.2	63864.5	55403.4	59297.7	53023.7	63245.6	69947.7	56355.7	57121.1	54454.4	53078.8	46460.3	60493.2	50453.1	50732.2	61547.7	61096.6	53274
30	40	41378.8	48862	61532.2	57473.2	54710.3	55263.5	62785	67472.8	57726	56194.4	53677.1	51468.4	45333.5	62478.5	51649.5	49808.7	61916.2	61754	51762.3
40	50	39146.9	45600.5	59259.4	54511.4	50415	52188.4	61199.3	64995	55310.3	53359.5	50790.8	48990.3	42297.6	57194.2	50046.4	49070	59658.6	60632.3	47705.7
50	59.9833	37188.3	41537.4	55662.6	49371.1	49868.5	51354	57615.3	62258.7	51990.8	50377.1	48573.4	46346.3	40857	55824.4	48956.9	45870.7	57899.6	58268.7	46494.4
Poids	7.82	kg
ID	181.29	MBq
Gly POST	3.4		Gly PRE	4.1
SUV
30		0.959279	1.13276	1.42649	1.33239	1.26834	1.28117	1.45554	1.56421	1.33825	1.30275	1.24439	1.19318	1.05096	1.44843	1.19738	1.15471	1.43539	1.43163	1.2
40		0.907537	1.05715	1.3738	1.26373	1.16876	1.20988	1.41878	1.50677	1.28225	1.23703	1.17748	1.13574	0.98058	1.32593	1.16022	1.13758	1.38306	1.40563	1.10595
50		0.862131	0.962956	1.29042	1.14456	1.15609	1.19053	1.33569	1.44334	1.2053	1.16789	1.12607	1.07444	0.947182	1.29417	1.13496	1.06341	1.34228	1.35084	1.07787
SUVmoyen		0.909649	1.05096	1.36357	1.2469	1.19773	1.22719	1.40333	1.50477	1.27527	1.23589	1.18265	1.13445	0.992907	1.35618	1.16419	1.11857	1.38691	1.39603	1.12794
SUVmoyen norm pons		0.813226	0.939554	1.21903	1.11472	1.07077	1.09711	1.25458	1.34527	1.14009	1.10488	1.05728	1.0142	0.887659	1.21242	1.04078	1	1.2399	1.24805	1.00838
SUVmoyen norm cerv		0.655882	0.757768	0.983172	0.899046	0.863598	0.884839	1.01184	1.08498	0.919502	0.891108	0.852719	0.817972	0.715913	0.977839	0.839411	0.806518	1	1.00658	0.813277
Moyenne des SUV 30 to 50 * Glycemie POST
		3.09281	3.57325	4.63614	4.23945	4.07229	4.17245	4.77133	5.11623	4.33591	4.20201	4.02099	3.85714	3.37589	4.611	3.95824	3.80313	4.71549	4.74651	3.835
Moyenne des SUV 30 to 50 * Glycemie PRE
		3.72956	4.30892	5.59064	5.11227	4.91071	5.03149	5.75367	6.16957	5.22859	5.06713	4.84885	4.65126	4.07092	5.56032	4.77317	4.58613	5.68633	5.72374	4.62456
CMRGlu glycemie POST
		6.79278	6.08095	10.2039	9.26454	8.21387	10.7856	11.4292	11.7955	10.3553	9.29303	9.09155	8.42831	7.37641	10.6866	10.5115	9.08338	11.8887	12.3687	8.19106
CMRGlu glycemie PRE
		8.19129	7.3329	12.3047	11.1719	9.90496	13.0062	13.7823	14.2239	12.4873	11.2063	10.9633	10.1635	8.89508	12.8868	12.6757	10.9535	14.3364	14.9152	9.87746

[truncated: 14 more sheets: BZ664_T2, CG245_T1, CG245_T2, CH252_T1, CH252_T2, CB363-T1, CB363-T2, CA717-T1, CA717-T2, Robustness CA397, Robustness BZ995, Robustness CG153, Robustness BZ321, AIF]
